# Supplementary material for: Cost implications of treatment non-completion in a forensic personality disorder service
Source: Crim Behav Ment Health. 2013 Jul 23;23(5):321–35. doi: 10.1002/cbm.1866 (PMC3920639; doi:10.1002/cbm.1866)
Supplement: Supplementary file 1 [file cbm0023-0321-sd1.xlsm]

## Sheet: Analysis
	Set-up					Information
	Cohort size	2	Show probabilistic results?			Arnold Lodge completion rate:		0.252632
	Completion rate	0.5				Harris & Baraclough SMR:		1.84
	Simulation Trials	10000				Simulation results
						0.7774	is the likelihood that the post-discharge activity of treatment completers is less costly than that of treatment non-completers
	Mortality Rate
	Inflation:	1.84				499759	is the average cost incurred by a treatment completer in the 10 years after admission
						551473	is the average cost incurred by a treatment non-completer in the 10 years after admission
						-51713.5	is the incremental cost of treatment completion
	Yearly Costs
		Total				Average
		Completers	Non-Completers	Both	Difference	Completers	Non-Completers	Difference
	1 Year	147203	114968	262171	32235.3	147203	114968	32235.3
	2 Years	240233	178432	418664	61800.8	240233	178432	61800.8
	3 Years	298225	233887	532112	64338.3	298225	233887	64338.3
	4 Years	337892	285516	623408	52375.5	337892	285516	52375.5
	5 Years	369047	334009	703056	35037.8	369047	334009	35037.8
	6 Years	396579	379922	776500	16657	396579	379922	16657
	7 Years	422662	423666	846329	-1003.79	422662	423666	-1003.79
	8 Years	448178	465527	913705	-17348.6	448178	465527	-17348.6
	9 Years	473444	505696	979140	-32251.9	473444	505696	-32251.9
	10 Years	498547	544300	1.04285e+06	-45752.8	498547	544300	-45752.8
	Distribution of Individuals
			Completers	Non-Completers
	Year 1	Community	0.202077	0.160251
		Prison	0.13424	0.656458
		Hospital	0.0164297	0.182446
	Year 2	Community	0.368815	0.27273
		Prison	0.251813	0.502944
		Hospital	0.0340253	0.22204
	Year 3	Community	0.461598	0.33442
		Prison	0.322383	0.431345
		Hospital	0.0485542	0.230368
	Year 4	Community	0.503964	0.36299
		Prison	0.358302	0.404513
		Hospital	0.0604793	0.226884
	Year 5	Community	0.519038	0.376127
		Prison	0.373904	0.394731
		Hospital	0.0707724	0.221658

## Sheet: Solvers
Data
	Mean	Lower Quartile	Upper Quartile	Standard Error	Alpha	Beta
Dead
Community
Prison
Low Secure	418.139	389.18	460.75
Medium Secure	480.867	429.31	537.06
High Secure	764.65	690.61	844.89
Non-Secure	304.061	278.64	319.77
Solvers
	Mean	Lower Quartile	Upper Quartile	Standard Error	Alpha	Beta
Dead
Community
Prison
Low Secure		389.18	460.75	0.0344108	64.1576	6.64255
Medium Secure	481.174	429.31	537.06	0.0619675	36.5919	13.2704
High Secure	765.158	690.61	844.89	0.0561901	45.0629	17.1062
Non-Secure	298.733	278.64	319.77	0.0173802	96.3003	3.11287

## Sheet: Parameters
Extend to 20 years?	FALSE
	Probabilistic?	2
Discount Rates
	Value							Description	Source
CDR	0.035							Discount rate for costs	NICE standard
UDR	0.035							Discount rate for utility	NICE standard
Age
	Value	Deterministic	Probabilistic	Standard Error	Distribution	Alpha	Beta	Description	Source
Age	29.1	29.1	29.2328	0.668938	Normal			Age at discharge	England Life Tables, Male
Mortality Probability	0.00078							Probability of death before next birthday
Mortality Rate	2.76106e-05							Weekly probability of death
Costs
	Value	Deterministic	Probabilistic	Standard Error	Distribution	Alpha	Beta	Description	Source
CDead	0	0						Weekly cost of being dead	Assumed
CCommunity	12.0891	12.0891	11.5317	1.21161	Gamma	99.555	0.121432	Weekly health service costs in the community	Rendu et al (2002)
CPrison	865.385	865.385						Weekly cost of being in prison	Bromley Briefings Prison Factfile
CLow Secure	2926.97	418.139	448.115	41.8847	Gamma	99.6622	4.19556	Weekly cost of being in a low secure hospital	NHS Reference Costs 2009/10
CMedium Secure	3366.07	480.867	579.098	73.7145	Gamma	42.5543	11.3001	Weekly cost of being in a medium secure hospital	NHS Reference Costs 2009/10
CHigh Secure	5352.55	764.65	861.858	106.182	Gamma	51.8585	14.7449	Weekly cost of being in a high secure hospital	NHS Reference Costs 2009/10
CNon-Secure	2128.43	304.061	325.635	23.8211	Gamma	162.929	1.86622	Weekly cost of being in a non-secure hospital	NHS Reference Costs 2009/10
1:LOS	96.6167	96.6167	91.261	8.36116	Gamma	133.528	0.723571	Pre-discharge length of stay of completers
1:CLOS	0	0	0					Cost of pre-discharge length of stay of completers
0:LOS	28.2056	28.2056	27.2226	3.14664		80.3485	0.351041	Pre-discharge length of stay of non-completers
0:CLOS	0	0	0					Cost of pre-discharge length of stay of non-completers
Probability of Discharge (Time-dependent)
	Value	Deterministic						Description
1:DisLoc-C	0.583333	0.583333						Proportion of completers discharged to community
1:DisLoc-P	0.375	0.375						Proportion of completers discharged to prison
1:DisLoc-LS	0	0						Proportion of completers discharged to low secure hospital
1:DisLoc-MS	0.0416667	0.0416667						Proportion of completers discharged to medium secure hospital
1:DisLoc-HS	0	0						Proportion of completers discharged to high secure hospital
1:DisLoc-NS	0	0						Proportion of completers discharged to non-secure hospital
1:DisLoc-D	0	0						Proportion of completers discharged to dead
0:DisLoc-C	0.028169	0.028169						Proportion of non-completers discharged to community
0:DisLoc-P	0.859155	0.859155						Proportion of non-completers discharged to prison
0:DisLoc-LS	0	0						Proportion of non-completers discharged to low secure hospital
0:DisLoc-MS	0.0422535	0.0422535						Proportion of non-completers discharged to medium secure hospital
0:DisLoc-HS	0.056338	0.056338						Proportion of non-completers discharged to high secure hospital
0:DisLoc-NS	0.0140845	0.0140845						Proportion of non-completers discharged to non-secure hospital
0:DisLoc-D	0	0						Proportion of non-completers discharged to dead
Discharge Time-dependency
	Value	Deterministic	Probabilistic
Completion	0.224706	0.224706	0.22644
Constant	-4.44458	-4.44458	-4.5713
lngamma	1.29226	1.29226	1.29849
Lamda	0.011742
Transition Probabilities
	Value	Deterministic	Probabilistic	Standard Error	Distribution	Alpha	Beta	Description
1:D-C	0	0	#NUM!	0	Beta	0	136
1:D-P	0	0	#NUM!	0	Beta	0	179
1:D-LS	0	0	#NUM!	0	Beta	0	179
1:D-MS	0	0	#NUM!	0	Beta	0	179
1:D-HS	0	0	#NUM!	0	Beta	0	179
1:D-NS	0	0	#NUM!	0	Beta	0	179
1:C-P	0.00483792	0.00483792	0.00334111	0.00124894	Beta	15	3078
1:C-LS	0	0	#NUM!	0	Beta	0	3093
1:C-MS	0.000323258	0.000323258	0.000415934	0.000323206	Beta	1	3092
1:C-HS	0	0	#NUM!	0	Beta	0	3093
1:C-NS	0.000323258	0.000323258	0.000158771	0.000323206	Beta	1	3092
1:P-C	0.00674446	0.00674446	0.00694302	0.00187007	Beta	13	1908
1:P-LS	0	0	#NUM!	0	Beta	0	1921
1:P-MS	0	0	#NUM!	0	Beta	0	1921
1:P-HS	0	0	#NUM!	0	Beta	0	1921
1:P-NS	0	0	#NUM!	0	Beta	0	1921
1:LS-C	0	0	#NUM!	0	Beta	0	290
1:LS-P	0	0	#NUM!	0	Beta	0	290
1:LS-MS	0	0	#NUM!	0	Beta	0	290
1:LS-HS	0	0	#NUM!	0	Beta	0	290
1:LS-NS	0	0	#NUM!	0	Beta	0	290
1:MS-C	0	0	#NUM!	0	Beta	0	273
1:MS-P	0	0	#NUM!	0	Beta	0	273
1:MS-LS	0.0036563	0.0036563	6.40459e-05	0.00364961	Beta	1	272
1:MS-HS	0	0	#NUM!	0	Beta	0	273
1:MS-NS	0	0	#NUM!	0	Beta	0	273
1:HS-C	0	#DIV/0!	#NUM!	#DIV/0!	Beta	0	0
1:HS-P	0	#DIV/0!	#NUM!	#DIV/0!	Beta	0	0
1:HS-LS	0	#DIV/0!	#NUM!	#DIV/0!	Beta	0	0
1:HS-MS	0	#DIV/0!	#NUM!	#DIV/0!	Beta	0	0
1:HS-NS	0	#DIV/0!	#NUM!	#DIV/0!	Beta	0	0
1:NS-C	0.393469	0.393469	0.443601	0.288675	Beta	1	1
1:NS-P	0	0	#NUM!	0	Beta	0	2
1:NS-LS	0	0	#NUM!	0	Beta	0	2
1:NS-MS	0	0	#NUM!	0	Beta	0	2
1:NS-HS	0	0	#NUM!	0	Beta	0	2
	Value	Deterministic	Probabilistic	Standard Error	Distribution	Alpha	Beta	Description
0:D-C	0	0	#NUM!	0	Beta	0	259
0:D-P	0	0	#NUM!	0	Beta	0	259
0:D-LS	0	0	#NUM!	0	Beta	0	259
0:D-MS	0	0	#NUM!	0	Beta	0	259
0:D-HS	0	0	#NUM!	0	Beta	0	259
0:D-NS	0	0	#NUM!	0	Beta	0	259
0:C-P	0.00837383	0.00837383	0.00781369	0.00137646	Beta	37	4363
0:C-LS	0	0	#NUM!	0	Beta	0	4400
0:C-MS	0	0	#NUM!	0	Beta	0	4400
0:C-HS	0	0	#NUM!	0	Beta	0	4400
0:C-NS	0.000454442	0.000454442	0.00069772	0.000321303	Beta	2	4398
0:P-C	0.00693545	0.00693545	0.00651037	0.000971077	Beta	51	7277
0:P-LS	0.000272889	0.000272889	0.000122895	0.000192948	Beta	2	7326
0:P-MS	0.0039496	0.0039496	0.00292804	0.00073337	Beta	29	7299
0:P-HS	0.000818442	0.000818442	0.000639884	0.000334105	Beta	6	7322
0:P-NS	0	0	#NUM!	0	Beta	0	7328
0:LS-C	0.0150941	0.0150941	0.0201614	0.00753221	Beta	4	259
0:LS-P	0	0	#NUM!	0	Beta	0	263
0:LS-MS	0.00379506	0.00379506	0.00282965	0.00378785	Beta	1	262
0:LS-HS	0	0	#NUM!	0	Beta	0	263
0:LS-NS	0	0	#NUM!	0	Beta	0	263
0:MS-C	0.00322234	0.00322234	0.00508017	0.00131516	Beta	6	1853
0:MS-P	0.00910302	0.00910302	0.00874657	0.00220716	Beta	17	1842
0:MS-LS	0.00161247	0.00161247	0.000788352	0.000930709	Beta	3	1856
0:MS-HS	0.000537779	0.000537779	0.000938397	0.000537634	Beta	1	1858
0:MS-NS	0	0	#NUM!	0	Beta	0	1859
0:HS-C	0	0	#NUM!	0	Beta	0	961
0:HS-P	0.00415368	0.00415368	0.00424241	0.00207575	Beta	4	957
0:HS-LS	0	0	#NUM!	0	Beta	0	961
0:HS-MS	0.00311688	0.00311688	0.00161199	0.00179859	Beta	3	958
0:HS-NS	0	0	#NUM!	0	Beta	0	961
0:NS-C	0	0	#NUM!	0	Beta	0	57
0:NS-P	0	0	#NUM!	0	Beta	0	57
0:NS-LS	0.0173909	0.0173909	0.00108211	0.0172387	Beta	1	56
0:NS-MS	0.0173909	0.0173909	0.0268407	0.0172387	Beta	1	56
0:NS-HS	0	0	#NUM!	0	Beta	0	57

## Sheet: Completers
Model for Completers
											20 Years?	FALSE	Ccompleters	498547
	Age	Discharge Rate	Mortality Rate	Pre-discharge cohort	Dead	Community	Prison	Low Secure	Medium Secure	High Secure	Non-Secure	Check	Costs	Discounted
Cycle
0	29.1	0	2.76194e-05	1	0	0	0	0	0	0	0	1		0
1	29.1192	0.00263502	2.76194e-05	0.997365	0	0.0015371	0.000988133	0	0.000109793	0	0	1	3358.44	3356.22
2	29.1385	0.00381619	2.76194e-05	0.993559	7.27778e-08	0.00375553	0.00241618	4.01435e-07	0.000268474	0	4.96879e-07	1	3347.43	3343
3	29.1577	0.00444056	2.76194e-05	0.989147	2.50677e-07	0.00632496	0.00407247	1.38305e-06	0.00045253	0	1.51537e-06	1	3334.67	3328.05
4	29.1769	0.00490165	2.76194e-05	0.984298	5.50427e-07	0.00914643	0.00589366	3.03759e-06	0.000654927	0	2.96367e-06	1	3320.65	3311.87
5	29.1962	0.00527571	2.76194e-05	0.979106	9.8408e-07	0.0121661	0.00784532	5.43212e-06	0.00087184	0	4.75414e-06	1	3305.63	3294.72
6	29.2154	0.00559427	2.76194e-05	0.973628	1.56115e-06	0.015349	0.00990507	8.61968e-06	0.00110079	0	6.81619e-06	1	3289.8	3276.77
7	29.2346	0.00587383	2.76194e-05	0.967909	2.28948e-06	0.0186699	0.0120568	1.26443e-05	0.00133998	0	9.09572e-06	1	3273.27	3258.15
8	29.2538	0.00612424	2.76194e-05	0.961982	3.17574e-06	0.0221097	0.0142884	1.75433e-05	0.00158807	0	1.15518e-05	1	3256.15	3238.96
9	29.2731	0.0063519	2.76194e-05	0.955871	4.2257e-06	0.0256532	0.01659	2.33492e-05	0.00184396	0	1.41533e-05	1	3238.5	3219.27
10	29.2923	0.00656124	2.76194e-05	0.949599	5.4444e-06	0.0292877	0.0189537	3.00907e-05	0.00210679	0	1.68766e-05	1	3220.39	3199.15
11	29.3115	0.00675545	2.76194e-05	0.943184	6.83629e-06	0.0330028	0.0213726	3.77929e-05	0.00237578	0	1.97032e-05	1	3201.87	3178.65
12	29.3308	0.00693693	2.76194e-05	0.936642	8.40531e-06	0.0367894	0.0238411	4.64784e-05	0.00265032	0	2.26185e-05	1	3182.98	3157.81
13	29.35	0.00710751	2.76194e-05	0.929984	1.0155e-05	0.0406397	0.0263541	5.61675e-05	0.00292983	0	2.56107e-05	1	3163.77	3136.68
14	29.3692	0.00726866	2.76194e-05	0.923225	1.20885e-05	0.0445467	0.0289071	6.68783e-05	0.00321383	0	2.86701e-05	1	3144.27	3115.28
15	29.3885	0.00742153	2.76194e-05	0.916373	1.42087e-05	0.0485042	0.0314963	7.86272e-05	0.00350188	0	3.17886e-05	1	3124.5	3093.65
16	29.4077	0.00756709	2.76194e-05	0.909439	1.6518e-05	0.0525068	0.034118	9.14289e-05	0.00379358	0	3.49593e-05	1	3104.5	3071.82
17	29.4269	0.00770612	2.76194e-05	0.90243	1.90188e-05	0.0565494	0.0367691	0.000105297	0.00408859	0	3.81762e-05	1	3084.3	3049.8
18	29.4462	0.00783929	2.76194e-05	0.895356	2.17131e-05	0.0606275	0.0394465	0.000120243	0.00438658	0	4.1434e-05	1	3063.9	3027.63
19	29.4654	0.00796716	2.76194e-05	0.888223	2.46027e-05	0.0647368	0.0421478	0.000136278	0.00468724	0	4.47282e-05	1	3043.35	3005.33
20	29.4846	0.00809021	2.76194e-05	0.881037	2.76893e-05	0.0688736	0.0448702	0.000153413	0.00499031	0	4.80545e-05	1	3022.64	2982.91
21	29.5038	0.00820885	2.76194e-05	0.873804	3.09742e-05	0.0730343	0.0476117	0.000171655	0.00529554	0	5.14092e-05	1	3001.81	2960.39
22	29.5231	0.00832345	2.76194e-05	0.866531	3.44588e-05	0.0772157	0.05037	0.000191012	0.00560269	0	5.47888e-05	1	2980.86	2937.79
23	29.5423	0.00843432	2.76194e-05	0.859223	3.81442e-05	0.0814147	0.0531432	0.000211492	0.00591153	0	5.81902e-05	1	2959.82	2915.12
24	29.5615	0.00854175	2.76194e-05	0.851883	4.20313e-05	0.0856285	0.0559294	0.0002331	0.00622187	0	6.16105e-05	1	2938.69	2892.4
25	29.5808	0.00864597	2.76194e-05	0.844518	4.6121e-05	0.0898545	0.0587269	0.000255843	0.00653352	0	6.50471e-05	1	2917.49	2869.64
26	29.6	0.00874722	2.76194e-05	0.837131	5.04141e-05	0.09409	0.0615341	0.000279724	0.0068463	0	6.84975e-05	1	2896.24	2846.85
27	29.6192	0.00884568	2.76194e-05	0.829726	5.4911e-05	0.098333	0.0643495	0.000304749	0.00716004	0	7.19593e-05	1	2874.94	2824.04
28	29.6385	0.00894154	2.76194e-05	0.822307	5.96124e-05	0.102581	0.0671715	0.00033092	0.00747457	0	7.54305e-05	1	2853.6	2801.23
29	29.6577	0.00903495	2.76194e-05	0.814877	6.45185e-05	0.106832	0.069999	0.00035824	0.00778976	0	7.8909e-05	1	2832.24	2778.42
30	29.6769	0.00912606	2.76194e-05	0.807441	6.96297e-05	0.111084	0.0728305	0.000386712	0.00810545	0	8.2393e-05	1	2810.86	2755.62
31	29.6962	0.009215	2.76194e-05	0.8	7.49462e-05	0.115336	0.0756649	0.000416337	0.00842153	0	8.58806e-05	1	2789.48	2732.85
32	29.7154	0.00930189	2.76194e-05	0.792559	8.0468e-05	0.119585	0.0785011	0.000447117	0.00873785	0	8.93702e-05	1	2768.1	2710.11
33	29.7346	0.00938685	2.76194e-05	0.785119	8.61952e-05	0.123831	0.0813379	0.000479053	0.0090543	0	9.28603e-05	1	2746.73	2687.41
34	29.7538	0.00946996	2.76194e-05	0.777684	9.21277e-05	0.12807	0.0841743	0.000512145	0.00937077	0	9.63494e-05	1	2725.38	2664.76
35	29.7731	0.00955134	2.76194e-05	0.770256	9.82654e-05	0.132303	0.0870093	0.000546393	0.00968714	0	9.9836e-05	1	2704.05	2642.16
36	29.7923	0.00963105	2.76194e-05	0.762838	0.000104608	0.136527	0.089842	0.000581797	0.0100033	0	0.000103319	1	2682.76	2619.62
37	29.8115	0.00970918	2.76194e-05	0.755431	0.000111155	0.140742	0.0926716	0.000618356	0.0103192	0	0.000106797	1	2661.5	2597.15
38	29.8308	0.00978581	2.76194e-05	0.748039	0.000117907	0.144945	0.0954971	0.000656069	0.0106347	0	0.000110269	1	2640.29	2574.75
39	29.85	0.00986099	2.76194e-05	0.740662	0.000124863	0.149137	0.0983177	0.000694935	0.0109497	0	0.000113733	1	2619.14	2552.43
40	29.8692	0.0099348	2.76194e-05	0.733304	0.000132022	0.153315	0.101133	0.000734951	0.0112642	0	0.000117189	1	2598.04	2530.19
41	29.8885	0.0100073	2.76194e-05	0.725966	0.000139385	0.157479	0.103942	0.000776117	0.011578	0	0.000120636	1	2577	2508.04
42	29.9077	0.0100785	2.76194e-05	0.718649	0.00014695	0.161627	0.106743	0.000818428	0.0118912	0	0.000124072	1	2556.03	2485.99
43	29.9269	0.0101486	2.76194e-05	0.711356	0.000154716	0.165759	0.109537	0.000861883	0.0122035	0	0.000127498	1	2535.14	2464.04
44	29.9462	0.0102174	2.76194e-05	0.704087	0.000162684	0.169875	0.112323	0.000906479	0.012515	0	0.000130911	1	2514.32	2442.19
45	29.9654	0.0102852	2.76194e-05	0.696846	0.000170853	0.173972	0.1151	0.000952212	0.0128255	0	0.000134311	1	2493.58	2420.44
46	29.9846	0.0103518	2.76194e-05	0.689632	0.000179221	0.17805	0.117867	0.00099908	0.0131351	0	0.000137698	1	2472.93	2398.81
47	30.0038	0.0104175	3.14467e-05	0.682448	0.000188975	0.182107	0.120624	0.00104707	0.0134435	0	0.00014107	1	2452.37	2377.29
48	30.0231	0.0104821	3.14467e-05	0.675294	0.000198955	0.186145	0.12337	0.00109619	0.0137509	0	0.000144426	1	2431.9	2355.89
49	30.0423	0.0105458	3.14467e-05	0.668173	0.00020916	0.190161	0.126105	0.00114644	0.0140571	0	0.000147767	1	2411.53	2334.61
50	30.0615	0.0106086	3.14467e-05	0.661085	0.000219588	0.194156	0.128829	0.0011978	0.014362	0	0.000151092	1	2391.26	2313.46
51	30.0808	0.0106704	3.14467e-05	0.65403	0.000230239	0.198128	0.131541	0.00125027	0.0146658	0	0.0001544	1	2371.09	2292.43
52	30.1	0.0107314	3.14467e-05	0.647012	0.000241112	0.202077	0.13424	0.00130386	0.0149682	0	0.00015769	1	2351.03	2271.53
53	30.1192	0.0107916	3.14467e-05	0.64003	0.000252204	0.206003	0.136926	0.00135854	0.0152692	0	0.000160962	1	2331.08	2250.76
54	30.1385	0.0108509	3.14467e-05	0.633085	0.000263516	0.209905	0.139599	0.00141433	0.0155689	0	0.000164216	1	2311.25	2230.13
55	30.1577	0.0109095	3.14467e-05	0.626178	0.000275046	0.213782	0.142259	0.00147121	0.0158671	0	0.00016745	1	2291.52	2209.64
56	30.1769	0.0109673	3.14467e-05	0.61931	0.000286793	0.217634	0.144905	0.00152918	0.0161638	0	0.000170665	1	2271.92	2189.29
57	30.1962	0.0110244	3.14467e-05	0.612483	0.000298756	0.221461	0.147536	0.00158823	0.0164591	0	0.000173861	1	2252.43	2169.08
58	30.2154	0.0110807	3.14467e-05	0.605696	0.000310932	0.225262	0.150153	0.00164836	0.0167527	0	0.000177035	1	2233.07	2149.01
59	30.2346	0.0111364	3.14467e-05	0.598951	0.000323322	0.229037	0.152755	0.00170956	0.0170448	0	0.00018019	1	2213.83	2129.08
60	30.2538	0.0111914	3.14467e-05	0.592248	0.000335924	0.232784	0.155341	0.00177183	0.0173353	0	0.000183323	1	2194.72	2109.31
61	30.2731	0.0112457	3.14467e-05	0.585588	0.000348736	0.236505	0.157913	0.00183515	0.0176241	0	0.000186435	1	2175.73	2089.68
62	30.2923	0.0112994	3.14467e-05	0.578971	0.000361756	0.240199	0.160468	0.00189954	0.0179113	0	0.000189525	1	2156.88	2070.2
63	30.3115	0.0113525	3.14467e-05	0.572398	0.000374985	0.243865	0.163008	0.00196497	0.0181967	0	0.000192593	1	2138.16	2050.87
64	30.3308	0.011405	3.14467e-05	0.56587	0.00038842	0.247503	0.165531	0.00203144	0.0184805	0	0.000195639	1	2119.56	2031.7
65	30.35	0.0114569	3.14467e-05	0.559387	0.00040206	0.251113	0.168038	0.00209894	0.0187625	0	0.000198662	1	2101.11	2012.67
66	30.3692	0.0115082	3.14467e-05	0.552949	0.000415903	0.254695	0.170528	0.00216748	0.0190427	0	0.000201663	1	2082.79	1993.8
67	30.3885	0.011559	3.14467e-05	0.546558	0.000429948	0.258248	0.173002	0.00223704	0.0193211	0	0.000204641	1	2064.6	1975.09
68	30.4077	0.0116093	3.14467e-05	0.540212	0.000444194	0.261772	0.175458	0.00230761	0.0195977	0	0.000207595	1	2046.56	1956.53
69	30.4269	0.011659	3.14467e-05	0.533914	0.000458639	0.265267	0.177898	0.00237919	0.0198725	0	0.000210526	1	2028.65	1938.13
70	30.4462	0.0117082	3.14467e-05	0.527663	0.000473281	0.268733	0.18032	0.00245178	0.0201454	0	0.000213434	1	2010.89	1919.89
71	30.4654	0.0117569	3.14467e-05	0.521459	0.00048812	0.27217	0.182724	0.00252536	0.0204165	0	0.000216318	1	1993.26	1901.8
72	30.4846	0.0118051	3.14467e-05	0.515303	0.000503153	0.275577	0.185112	0.00259993	0.0206857	0	0.000219178	1	1975.78	1883.87
73	30.5038	0.0118528	3.14467e-05	0.509196	0.000518379	0.278955	0.187481	0.00267548	0.020953	0	0.000222014	1	1958.43	1866.1
74	30.5231	0.0119001	3.14467e-05	0.503136	0.000533797	0.282302	0.189832	0.002752	0.0212183	0	0.000224826	1	1941.24	1848.49
75	30.5423	0.0119469	3.14467e-05	0.497125	0.000549405	0.28562	0.192166	0.0028295	0.0214818	0	0.000227613	1	1924.18	1831.04
76	30.5615	0.0119933	3.14467e-05	0.491163	0.000565202	0.288909	0.194481	0.00290795	0.0217433	0	0.000230376	1	1907.27	1813.75
77	30.5808	0.0120392	3.14467e-05	0.48525	0.000581185	0.292167	0.196779	0.00298736	0.0220029	0	0.000233115	1	1890.51	1796.62
78	30.6	0.0120847	3.14467e-05	0.479386	0.000597354	0.295395	0.199058	0.00306772	0.0222606	0	0.00023583	1	1873.89	1779.65
79	30.6192	0.0121298	3.14467e-05	0.473571	0.000613707	0.298593	0.201319	0.00314901	0.0225163	0	0.000238519	1	1857.42	1762.83
80	30.6385	0.0121745	3.14467e-05	0.467805	0.000630242	0.301761	0.203561	0.00323124	0.02277	0	0.000241184	1	1841.09	1746.18
81	30.6577	0.0122188	3.14467e-05	0.462089	0.000646958	0.304898	0.205785	0.00331439	0.0230217	0	0.000243825	1	1824.91	1729.69
82	30.6769	0.0122627	3.14467e-05	0.456423	0.000663853	0.308006	0.207991	0.00339846	0.0232715	0	0.00024644	1	1808.87	1713.36
83	30.6962	0.0123062	3.14467e-05	0.450806	0.000680926	0.311083	0.210178	0.00348344	0.0235193	0	0.000249031	1	1792.98	1697.18
84	30.7154	0.0123493	3.14467e-05	0.445239	0.000698175	0.31413	0.212347	0.00356933	0.0237651	0	0.000251598	1	1777.24	1681.17
85	30.7346	0.0123921	3.14467e-05	0.439722	0.000715599	0.317147	0.214497	0.00365611	0.0240089	0	0.000254139	1	1761.65	1665.32
86	30.7538	0.0124345	3.14467e-05	0.434254	0.000733195	0.320134	0.216628	0.00374378	0.0242507	0	0.000256656	1	1746.2	1649.62
87	30.7731	0.0124766	3.14467e-05	0.428836	0.000750963	0.323091	0.218741	0.00383233	0.0244905	0	0.000259147	1	1730.9	1634.09
88	30.7923	0.0125183	3.14467e-05	0.423468	0.0007689	0.326017	0.220835	0.00392175	0.0247283	0	0.000261614	1	1715.74	1618.71
89	30.8115	0.0125597	3.14467e-05	0.418149	0.000787006	0.328914	0.22291	0.00401204	0.0249641	0	0.000264057	1	1700.73	1603.49
90	30.8308	0.0126007	3.14467e-05	0.41288	0.000805279	0.33178	0.224967	0.00410319	0.0251979	0	0.000266474	1	1685.87	1588.42
91	30.85	0.0126414	3.14467e-05	0.407661	0.000823717	0.334617	0.227005	0.00419519	0.0254297	0	0.000268867	1	1671.15	1573.52
92	30.8692	0.0126818	3.14467e-05	0.402491	0.000842318	0.337424	0.229024	0.00428804	0.0256595	0	0.000271236	1	1656.58	1558.76
93	30.8885	0.0127219	3.14467e-05	0.39737	0.000861081	0.340201	0.231025	0.00438172	0.0258873	0	0.000273579	1	1642.16	1544.17
94	30.9077	0.0127617	3.14467e-05	0.392299	0.000880005	0.342949	0.233007	0.00447624	0.0261131	0	0.000275899	1	1627.88	1529.73
95	30.9269	0.0128012	3.14467e-05	0.387277	0.000899087	0.345666	0.234971	0.00457157	0.0263369	0	0.000278193	1	1613.74	1515.44
96	30.9462	0.0128404	3.14467e-05	0.382304	0.000918327	0.348355	0.236916	0.00466773	0.0265587	0	0.000280464	1	1599.75	1501.31
97	30.9654	0.0128793	3.14467e-05	0.377381	0.000937723	0.351014	0.238842	0.00476469	0.0267785	0	0.00028271	1	1585.91	1487.33
98	30.9846	0.0129179	3.14467e-05	0.372506	0.000957273	0.353643	0.24075	0.00486245	0.0269964	0	0.000284931	1	1572.21	1473.51
99	31.0038	0.0129562	3.05962e-05	0.367679	0.000976442	0.356244	0.24264	0.00496101	0.0272123	0	0.000287129	1	1558.65	1459.83
100	31.0231	0.0129943	3.05962e-05	0.362902	0.000995759	0.358816	0.244511	0.00506035	0.0274262	0	0.000289303	1	1545.23	1446.31
101	31.0423	0.0130321	3.05962e-05	0.358172	0.00101522	0.361359	0.246364	0.00516047	0.0276381	0	0.000291452	1	1531.96	1432.94
102	31.0615	0.0130696	3.05962e-05	0.353491	0.00103483	0.363873	0.248198	0.00526137	0.0278481	0	0.000293578	1	1518.82	1419.72
103	31.0808	0.0131069	3.05962e-05	0.348858	0.00105458	0.366358	0.250014	0.00536303	0.0280561	0	0.00029568	1	1505.83	1406.64
104	31.1	0.0131439	3.05962e-05	0.344273	0.00107447	0.368815	0.251813	0.00546545	0.0282621	0	0.000297758	1	1492.98	1393.71
105	31.1192	0.0131806	3.05962e-05	0.339735	0.0010945	0.371244	0.253592	0.00556861	0.0284662	0	0.000299813	1	1480.27	1380.93
106	31.1385	0.0132171	3.05962e-05	0.335245	0.00111466	0.373644	0.255354	0.00567252	0.0286683	0	0.000301844	1	1467.7	1368.3
107	31.1577	0.0132533	3.05962e-05	0.330801	0.00113497	0.376016	0.257098	0.00577717	0.0288686	0	0.000303852	1	1455.26	1355.81
108	31.1769	0.0132894	3.05962e-05	0.326405	0.00115541	0.37836	0.258824	0.00588255	0.0290668	0	0.000305837	1	1442.97	1343.47
109	31.1962	0.0133251	3.05962e-05	0.322056	0.00117598	0.380677	0.260532	0.00598864	0.0292632	0	0.000307798	1	1430.81	1331.27
110	31.2154	0.0133607	3.05962e-05	0.317753	0.00119669	0.382965	0.262222	0.00609546	0.0294577	0	0.000309736	1	1418.79	1319.21
111	31.2346	0.013396	3.05962e-05	0.313496	0.00121753	0.385227	0.263894	0.00620297	0.0296502	0	0.000311652	1	1406.9	1307.29
112	31.2538	0.013431	3.05962e-05	0.309286	0.0012385	0.387461	0.265549	0.0063112	0.0298409	0	0.000313545	1	1395.15	1295.51
113	31.2731	0.0134659	3.05962e-05	0.305121	0.00125959	0.389668	0.267186	0.00642011	0.0300296	0	0.000315415	1	1383.53	1283.88
114	31.2923	0.0135005	3.05962e-05	0.301002	0.00128081	0.391848	0.268806	0.00652971	0.0302165	0	0.000317263	1	1372.05	1272.38
115	31.3115	0.013535	3.05962e-05	0.296928	0.00130216	0.394001	0.270408	0.00663999	0.0304015	0	0.000319088	1	1360.7	1261.01
116	31.3308	0.0135692	3.05962e-05	0.292899	0.00132363	0.396128	0.271993	0.00675095	0.0305847	0	0.000320891	1	1349.48	1249.79
117	31.35	0.0136032	3.05962e-05	0.288914	0.00134523	0.398228	0.273561	0.00686257	0.030766	0	0.000322672	1	1338.39	1238.7
118	31.3692	0.013637	3.05962e-05	0.284974	0.00136694	0.400302	0.275112	0.00697485	0.0309454	0	0.000324431	1	1327.43	1227.75
119	31.3885	0.0136705	3.05962e-05	0.281079	0.00138878	0.40235	0.276645	0.00708778	0.0311231	0	0.000326169	1	1316.6	1216.92
120	31.4077	0.0137039	3.05962e-05	0.277227	0.00141073	0.404372	0.278162	0.00720136	0.0312989	0	0.000327884	1	1305.9	1206.24
121	31.4269	0.0137371	3.05962e-05	0.273418	0.0014328	0.406369	0.279662	0.00731557	0.0314729	0	0.000329579	1	1295.33	1195.68
122	31.4462	0.0137701	3.05962e-05	0.269653	0.00145499	0.40834	0.281145	0.00743042	0.0316451	0	0.000331252	1	1284.88	1185.25
123	31.4654	0.0138029	3.05962e-05	0.265931	0.00147729	0.410285	0.282612	0.0075459	0.0318155	0	0.000332903	1	1274.56	1174.95
124	31.4846	0.0138355	3.05962e-05	0.262252	0.0014997	0.412206	0.284062	0.007662	0.0319841	0	0.000334534	1	1264.36	1164.78
125	31.5038	0.0138679	3.05962e-05	0.258615	0.00152223	0.414102	0.285495	0.00777871	0.032151	0	0.000336144	1	1254.29	1154.74
126	31.5231	0.0139002	3.05962e-05	0.25502	0.00154487	0.415972	0.286912	0.00789602	0.0323161	0	0.000337733	1	1244.34	1144.82
127	31.5423	0.0139322	3.05962e-05	0.251467	0.00156761	0.417819	0.288313	0.00801394	0.0324795	0	0.000339302	1	1234.52	1135.03
128	31.5615	0.0139641	3.05962e-05	0.247956	0.00159047	0.419641	0.289698	0.00813245	0.0326411	0	0.00034085	1	1224.81	1125.36
129	31.5808	0.0139958	3.05962e-05	0.244486	0.00161343	0.421439	0.291067	0.00825155	0.032801	0	0.000342378	1	1215.23	1115.82
130	31.6	0.0140273	3.05962e-05	0.241056	0.00163649	0.423213	0.29242	0.00837122	0.0329592	0	0.000343886	1	1205.76	1106.39
131	31.6192	0.0140587	3.05962e-05	0.237667	0.00165967	0.424963	0.293757	0.00849148	0.0331157	0	0.000345374	1	1196.41	1097.09
132	31.6385	0.0140898	3.05962e-05	0.234319	0.00168294	0.42669	0.295079	0.0086123	0.0332705	0	0.000346842	1	1187.18	1087.91
133	31.6577	0.0141208	3.05962e-05	0.23101	0.00170631	0.428394	0.296384	0.00873368	0.0334236	0	0.000348291	1	1178.07	1078.84
134	31.6769	0.0141517	3.05962e-05	0.227741	0.00172979	0.430074	0.297675	0.00885562	0.0335751	0	0.000349721	1	1169.07	1069.9
135	31.6962	0.0141824	3.05962e-05	0.224511	0.00175337	0.431732	0.29895	0.00897811	0.0337249	0	0.000351131	1	1160.19	1061.06
136	31.7154	0.0142129	3.05962e-05	0.22132	0.00177704	0.433367	0.30021	0.00910114	0.0338731	0	0.000352522	1	1151.42	1052.35
137	31.7346	0.0142432	3.05962e-05	0.218167	0.00180081	0.434979	0.301455	0.00922472	0.0340196	0	0.000353894	1	1142.77	1043.75
138	31.7538	0.0142734	3.05962e-05	0.215053	0.00182468	0.436569	0.302684	0.00934882	0.0341646	0	0.000355247	1	1134.22	1035.26
139	31.7731	0.0143035	3.05962e-05	0.211977	0.00184864	0.438137	0.303899	0.00947345	0.0343079	0	0.000356582	1	1125.79	1026.88
140	31.7923	0.0143334	3.05962e-05	0.208939	0.00187269	0.439683	0.305099	0.0095986	0.0344496	0	0.000357898	1	1117.46	1018.61
141	31.8115	0.0143631	3.05962e-05	0.205938	0.00189684	0.441207	0.306285	0.00972426	0.0345898	0	0.000359197	1	1109.25	1010.46
142	31.8308	0.0143927	3.05962e-05	0.202974	0.00192107	0.44271	0.307456	0.00985044	0.0347284	0	0.000360477	1	1101.14	1002.41
143	31.85	0.0144221	3.05962e-05	0.200047	0.0019454	0.444191	0.308612	0.00997711	0.0348654	0	0.000361739	1	1093.14	994.467
144	31.8692	0.0144514	3.05962e-05	0.197156	0.00196982	0.445652	0.309755	0.0101043	0.0350009	0	0.000362983	1	1085.25	986.632
145	31.8885	0.0144806	3.05962e-05	0.194301	0.00199432	0.447091	0.310883	0.010232	0.0351349	0	0.00036421	1	1077.46	978.903
146	31.9077	0.0145096	3.05962e-05	0.191482	0.00201891	0.44851	0.311997	0.0103601	0.0352674	0	0.000365419	1	1069.77	971.278
147	31.9269	0.0145384	3.05962e-05	0.188698	0.00204359	0.449908	0.313097	0.0104887	0.0353983	0	0.000366612	1	1062.19	963.757
148	31.9462	0.0145672	3.05962e-05	0.185949	0.00206835	0.451287	0.314183	0.0106178	0.0355278	0	0.000367787	1	1054.71	956.337
149	31.9654	0.0145957	3.05962e-05	0.183235	0.00209319	0.452645	0.315255	0.0107474	0.0356558	0	0.000368945	1	1047.33	949.019
150	31.9846	0.0146242	3.05962e-05	0.180555	0.00211812	0.453983	0.316314	0.0108775	0.0357823	0	0.000370086	1	1040.05	941.8
151	32.0038	0.0146525	3.35025e-05	0.17791	0.0021455	0.4553	0.317358	0.0110079	0.0359072	0	0.00037121	1	1032.87	934.679
152	32.0231	0.0146807	3.35025e-05	0.175298	0.00217297	0.456598	0.31839	0.0111388	0.0360307	0	0.000372317	1	1025.79	927.656
153	32.0423	0.0147087	3.35025e-05	0.172719	0.00220052	0.457876	0.319407	0.0112702	0.0361528	0	0.000373409	1	1018.81	920.73
154	32.0615	0.0147366	3.35025e-05	0.170174	0.00222817	0.459136	0.320412	0.011402	0.0362735	0	0.000374484	1	1011.92	913.9
155	32.0808	0.0147644	3.35025e-05	0.167662	0.00225589	0.460376	0.321404	0.0115343	0.0363928	0	0.000375543	1	1005.12	907.164
156	32.1	0.0147921	3.35025e-05	0.165182	0.0022837	0.461598	0.322383	0.0116669	0.0365106	0	0.000376586	1	998.425	900.522
157	32.1192	0.0148196	3.35025e-05	0.162734	0.0023116	0.462801	0.323349	0.0118	0.0366271	0	0.000377614	1	991.82	893.973
158	32.1385	0.014847	3.35025e-05	0.160318	0.00233957	0.463986	0.324302	0.0119336	0.0367423	0	0.000378626	1	985.307	887.515
159	32.1577	0.0148743	3.35025e-05	0.157933	0.00236762	0.465153	0.325243	0.0120675	0.036856	0	0.000379623	1	978.885	881.148
160	32.1769	0.0149015	3.35025e-05	0.155579	0.00239575	0.466302	0.326171	0.0122019	0.0369685	0	0.000380605	1	972.555	874.871
161	32.1962	0.0149285	3.35025e-05	0.153257	0.00242396	0.467434	0.327088	0.0123366	0.0370796	0	0.000381572	1	966.314	868.682
162	32.2154	0.0149554	3.35025e-05	0.150965	0.00245225	0.468548	0.327991	0.0124718	0.0371894	0	0.000382524	1	960.162	862.58
163	32.2346	0.0149822	3.35025e-05	0.148703	0.00248061	0.469644	0.328883	0.0126073	0.0372978	0	0.000383462	1	954.097	856.565
164	32.2538	0.0150089	3.35025e-05	0.146471	0.00250905	0.470724	0.329763	0.0127433	0.037405	0	0.000384385	1	948.12	850.636
165	32.2731	0.0150355	3.35025e-05	0.144269	0.00253756	0.471786	0.330631	0.0128796	0.0375109	0	0.000385294	1	942.228	844.791
166	32.2923	0.0150619	3.35025e-05	0.142096	0.00256615	0.472832	0.331488	0.0130163	0.0376156	0	0.000386189	1	936.422	839.03
167	32.3115	0.0150883	3.35025e-05	0.139952	0.0025948	0.473861	0.332332	0.0131534	0.037719	0	0.000387069	1	930.7	833.351
168	32.3308	0.0151145	3.35025e-05	0.137837	0.00262353	0.474874	0.333165	0.0132909	0.0378211	0	0.000387936	1	925.061	827.754
169	32.35	0.0151406	3.35025e-05	0.13575	0.00265232	0.475871	0.333987	0.0134288	0.037922	0	0.000388789	1	919.504	822.238
170	32.3692	0.0151666	3.35025e-05	0.133691	0.00268119	0.476852	0.334798	0.013567	0.0380217	0	0.000389629	1	914.029	816.802
171	32.3885	0.0151925	3.35025e-05	0.13166	0.00271012	0.477817	0.335597	0.0137055	0.0381202	0	0.000390455	1	908.635	811.444
172	32.4077	0.0152183	3.35025e-05	0.129656	0.00273912	0.478766	0.336386	0.0138444	0.0382175	0	0.000391268	1	903.32	806.164
173	32.4269	0.015244	3.35025e-05	0.12768	0.00276819	0.4797	0.337163	0.0139837	0.0383136	0	0.000392068	1	898.084	800.961
174	32.4462	0.0152696	3.35025e-05	0.12573	0.00279732	0.480618	0.33793	0.0141233	0.0384085	0	0.000392855	1	892.926	795.834
175	32.4654	0.015295	3.35025e-05	0.123807	0.00282652	0.481522	0.338685	0.0142633	0.0385023	0	0.00039363	1	887.844	790.782
176	32.4846	0.0153204	3.35025e-05	0.12191	0.00285578	0.48241	0.339431	0.0144036	0.0385949	0	0.000394391	1	882.839	785.804
177	32.5038	0.0153457	3.35025e-05	0.120039	0.0028851	0.483284	0.340165	0.0145442	0.0386864	0	0.00039514	1	877.91	780.9
178	32.5231	0.0153708	3.35025e-05	0.118194	0.00291449	0.484144	0.34089	0.0146852	0.0387768	0	0.000395877	1	873.055	776.067
179	32.5423	0.0153959	3.35025e-05	0.116375	0.00294393	0.484988	0.341604	0.0148265	0.038866	0	0.000396602	1	868.273	771.307
180	32.5615	0.0154209	3.35025e-05	0.11458	0.00297344	0.485819	0.342308	0.0149681	0.0389541	0	0.000397315	1	863.564	766.616
181	32.5808	0.0154457	3.35025e-05	0.11281	0.003003	0.486636	0.343002	0.01511	0.0390412	0	0.000398015	1	858.927	761.996
182	32.6	0.0154705	3.35025e-05	0.111065	0.00303262	0.487439	0.343686	0.0152522	0.0391272	0	0.000398704	1	854.361	757.444
183	32.6192	0.0154952	3.35025e-05	0.109344	0.0030623	0.488228	0.34436	0.0153948	0.0392121	0	0.000399382	1	849.866	752.96
184	32.6385	0.0155197	3.35025e-05	0.107647	0.00309204	0.489003	0.345024	0.0155376	0.0392959	0	0.000400048	1	845.44	748.543
185	32.6577	0.0155442	3.35025e-05	0.105974	0.00312183	0.489765	0.345679	0.0156808	0.0393787	0	0.000400702	1	841.082	744.193
186	32.6769	0.0155686	3.35025e-05	0.104324	0.00315168	0.490514	0.346324	0.0158243	0.0394605	0	0.000401346	1	836.793	739.907
187	32.6962	0.0155929	3.35025e-05	0.102697	0.00318158	0.49125	0.34696	0.015968	0.0395412	0	0.000401978	1	832.57	735.687
188	32.7154	0.0156171	3.35025e-05	0.101093	0.00321154	0.491974	0.347586	0.0161121	0.039621	0	0.000402599	1	828.413	731.53
189	32.7346	0.0156412	3.35025e-05	0.0995121	0.00324154	0.492684	0.348203	0.0162564	0.0396997	0	0.00040321	1	824.322	727.436
190	32.7538	0.0156652	3.35025e-05	0.0979533	0.0032716	0.493382	0.348811	0.016401	0.0397774	0	0.00040381	1	820.296	723.404
191	32.7731	0.0156891	3.35025e-05	0.0964165	0.00330172	0.494067	0.34941	0.0165459	0.0398542	0	0.000404399	1	816.333	719.433
192	32.7923	0.015713	3.35025e-05	0.0949015	0.00333188	0.49474	0.35	0.016691	0.0399299	0	0.000404978	1	812.434	715.523
193	32.8115	0.0157367	3.35025e-05	0.093408	0.00336209	0.495402	0.350582	0.0168365	0.0400048	0	0.000405547	1	808.596	711.672
194	32.8308	0.0157604	3.35025e-05	0.0919359	0.00339235	0.496051	0.351154	0.0169822	0.0400786	0	0.000406106	1	804.821	707.881
195	32.85	0.015784	3.35025e-05	0.0904848	0.00342266	0.496688	0.351718	0.0171282	0.0401516	0	0.000406655	1	801.106	704.147
196	32.8692	0.0158074	3.35025e-05	0.0890544	0.00345301	0.497314	0.352273	0.0172744	0.0402236	0	0.000407194	1	797.451	700.471
197	32.8885	0.0158308	3.35025e-05	0.0876446	0.00348342	0.497928	0.35282	0.0174209	0.0402947	0	0.000407723	1	793.855	696.852
198	32.9077	0.0158542	3.35025e-05	0.0862551	0.00351387	0.498531	0.353359	0.0175676	0.0403648	0	0.000408242	1	790.318	693.288
199	32.9269	0.0158774	3.35025e-05	0.0848856	0.00354436	0.499123	0.353889	0.0177146	0.0404341	0	0.000408752	1	786.839	689.78
200	32.9462	0.0159005	3.35025e-05	0.0835359	0.0035749	0.499704	0.354411	0.0178619	0.0405025	0	0.000409253	1	783.417	686.325
201	32.9654	0.0159236	3.35025e-05	0.0822057	0.00360549	0.500274	0.354926	0.0180094	0.04057	0	0.000409744	1	780.051	682.925
202	32.9846	0.0159466	3.35025e-05	0.0808948	0.00363611	0.500833	0.355432	0.0181571	0.0406367	0	0.000410227	1	776.741	679.577
203	33.0038	0.0159695	3.5842e-05	0.0796029	0.00366893	0.501381	0.355929	0.018305	0.0407024	0	0.000410699	1	773.485	676.281
204	33.0231	0.0159923	3.5842e-05	0.0783299	0.00370178	0.501918	0.356419	0.0184532	0.0407672	0	0.000411162	1	770.283	673.036
205	33.0423	0.0160151	3.5842e-05	0.0770754	0.00373468	0.502444	0.356901	0.0186016	0.0408312	0	0.000411617	1	767.135	669.842
206	33.0615	0.0160377	3.5842e-05	0.0758393	0.00376763	0.502961	0.357376	0.0187502	0.0408944	0	0.000412063	1	764.039	666.698
207	33.0808	0.0160603	3.5842e-05	0.0746213	0.00380062	0.503467	0.357842	0.0188991	0.0409567	0	0.0004125	1	760.996	663.603
208	33.1	0.0160828	3.5842e-05	0.0734212	0.00383365	0.503964	0.358302	0.0190481	0.0410182	0	0.000412929	1	758.005	660.557
209	33.1192	0.0161052	3.5842e-05	0.0722387	0.00386672	0.504451	0.358754	0.0191974	0.041079	0	0.00041335	1	755.064	657.559
210	33.1385	0.0161276	3.5842e-05	0.0710737	0.00389984	0.504928	0.359199	0.0193469	0.0411389	0	0.000413763	1	752.173	654.609
211	33.1577	0.0161499	3.5842e-05	0.0699259	0.00393299	0.505395	0.359637	0.0194967	0.0411981	0	0.000414167	1	749.332	651.705
212	33.1769	0.0161721	3.5842e-05	0.068795	0.00396619	0.505854	0.360067	0.0196466	0.0412565	0	0.000414564	1	746.54	648.847
213	33.1962	0.0161942	3.5842e-05	0.0676809	0.00399942	0.506303	0.360491	0.0197967	0.0413141	0	0.000414952	1	743.796	646.035
214	33.2154	0.0162163	3.5842e-05	0.0665834	0.00403269	0.506743	0.360908	0.0199471	0.0413709	0	0.000415333	1	741.1	643.268
215	33.2346	0.0162382	3.5842e-05	0.0655022	0.004066	0.507174	0.361318	0.0200976	0.0414271	0	0.000415706	1	738.451	640.544
216	33.2538	0.0162602	3.5842e-05	0.0644371	0.00409935	0.507596	0.361721	0.0202484	0.0414824	0	0.000416072	1	735.849	637.865
217	33.2731	0.016282	3.5842e-05	0.063388	0.00413274	0.508009	0.362118	0.0203993	0.0415371	0	0.00041643	1	733.292	635.228
218	33.2923	0.0163038	3.5842e-05	0.0623545	0.00416616	0.508413	0.362508	0.0205505	0.041591	0	0.000416781	1	730.78	632.633
219	33.3115	0.0163254	3.5842e-05	0.0613365	0.00419962	0.50881	0.362891	0.0207018	0.0416442	0	0.000417124	1	728.313	630.081
220	33.3308	0.0163471	3.5842e-05	0.0603339	0.00423311	0.509197	0.363268	0.0208533	0.0416967	0	0.000417461	1	725.89	627.569
221	33.35	0.0163686	3.5842e-05	0.0593463	0.00426664	0.509577	0.363639	0.021005	0.0417485	0	0.00041779	1	723.51	625.098
222	33.3692	0.0163901	3.5842e-05	0.0583736	0.0043002	0.509948	0.364003	0.0211569	0.0417996	0	0.000418113	1	721.173	622.667
223	33.3885	0.0164115	3.5842e-05	0.0574156	0.0043338	0.510311	0.364362	0.021309	0.04185	0	0.000418428	1	718.878	620.275
224	33.4077	0.0164329	3.5842e-05	0.0564721	0.00436743	0.510667	0.364714	0.0214612	0.0418998	0	0.000418737	1	716.625	617.922
225	33.4269	0.0164541	3.5842e-05	0.0555429	0.00440109	0.511014	0.36506	0.0216137	0.0419489	0	0.000419039	1	714.413	615.607
226	33.4462	0.0164753	3.5842e-05	0.0546278	0.00443478	0.511354	0.3654	0.0217663	0.0419973	0	0.000419335	1	712.242	613.33
227	33.4654	0.0164965	3.5842e-05	0.0537266	0.00446851	0.511687	0.365735	0.021919	0.0420451	0	0.000419624	1	710.111	611.091
228	33.4846	0.0165176	3.5842e-05	0.0528392	0.00450226	0.512011	0.366063	0.022072	0.0420923	0	0.000419907	1	708.019	608.887
229	33.5038	0.0165386	3.5842e-05	0.0519653	0.00453605	0.512329	0.366386	0.0222251	0.0421388	0	0.000420183	1	705.965	606.72
230	33.5231	0.0165595	3.5842e-05	0.0511048	0.00456987	0.512639	0.366703	0.0223784	0.0421847	0	0.000420454	1	703.951	604.589
231	33.5423	0.0165804	3.5842e-05	0.0502575	0.00460371	0.512942	0.367014	0.0225318	0.0422299	0	0.000420718	1	701.974	602.492
232	33.5615	0.0166012	3.5842e-05	0.0494231	0.00463759	0.513238	0.36732	0.0226854	0.0422746	0	0.000420976	1	700.034	600.43
233	33.5808	0.016622	3.5842e-05	0.0486016	0.00467149	0.513527	0.367621	0.0228392	0.0423186	0	0.000421228	1	698.131	598.402
234	33.6	0.0166427	3.5842e-05	0.0477927	0.00470542	0.513809	0.367916	0.0229931	0.0423621	0	0.000421475	1	696.265	596.407
235	33.6192	0.0166633	3.5842e-05	0.0469964	0.00473938	0.514085	0.368206	0.0231471	0.042405	0	0.000421715	1	694.434	594.446
236	33.6385	0.0166838	3.5842e-05	0.0462123	0.00477337	0.514353	0.36849	0.0233014	0.0424472	0	0.00042195	1	692.639	592.516
237	33.6577	0.0167043	3.5842e-05	0.0454403	0.00480739	0.514616	0.36877	0.0234557	0.042489	0	0.00042218	1	690.878	590.619
238	33.6769	0.0167248	3.5842e-05	0.0446804	0.00484143	0.514871	0.369044	0.0236102	0.0425301	0	0.000422404	1	689.151	588.754
239	33.6962	0.0167452	3.5842e-05	0.0439322	0.00487549	0.515121	0.369313	0.0237649	0.0425707	0	0.000422622	1	687.459	586.919
240	33.7154	0.0167655	3.5842e-05	0.0431956	0.00490959	0.515364	0.369578	0.0239197	0.0426107	0	0.000422835	1	685.799	585.115
241	33.7346	0.0167857	3.5842e-05	0.0424706	0.00494371	0.515601	0.369837	0.0240746	0.0426502	0	0.000423043	1	684.173	583.342
242	33.7538	0.0168059	3.5842e-05	0.0417568	0.00497785	0.515832	0.370091	0.0242297	0.0426891	0	0.000423246	1	682.579	581.598
243	33.7731	0.0168261	3.5842e-05	0.0410542	0.00501201	0.516057	0.370341	0.0243849	0.0427275	0	0.000423443	1	681.017	579.883
244	33.7923	0.0168461	3.5842e-05	0.0403626	0.00504621	0.516276	0.370586	0.0245403	0.0427654	0	0.000423636	1	679.486	578.197
245	33.8115	0.0168662	3.5842e-05	0.0396818	0.00508042	0.516489	0.370826	0.0246958	0.0428028	0	0.000423823	1	677.986	576.539
246	33.8308	0.0168861	3.5842e-05	0.0390118	0.00511466	0.516696	0.371062	0.0248514	0.0428396	0	0.000424006	1	676.517	574.909
247	33.85	0.016906	3.5842e-05	0.0383522	0.00514892	0.516898	0.371293	0.0250071	0.042876	0	0.000424184	1	675.078	573.307
248	33.8692	0.0169259	3.5842e-05	0.0377031	0.0051832	0.517095	0.37152	0.025163	0.0429118	0	0.000424357	1	673.669	571.732
249	33.8885	0.0169457	3.5842e-05	0.0370642	0.00521751	0.517285	0.371742	0.025319	0.0429471	0	0.000424526	1	672.289	570.183
250	33.9077	0.0169654	3.5842e-05	0.0364354	0.00525183	0.517471	0.37196	0.0254751	0.042982	0	0.000424689	1	670.937	568.661
251	33.9269	0.0169851	3.5842e-05	0.0358165	0.00528618	0.517651	0.372174	0.0256314	0.0430164	0	0.000424849	1	669.615	567.164
252	33.9462	0.0170047	3.5842e-05	0.0352075	0.00532055	0.517826	0.372383	0.0257877	0.0430503	0	0.000425004	1	668.32	565.693
253	33.9654	0.0170243	3.5842e-05	0.0346081	0.00535494	0.517996	0.372588	0.0259442	0.0430837	0	0.000425154	1	667.053	564.247
254	33.9846	0.0170438	3.5842e-05	0.0340182	0.00538935	0.518161	0.372789	0.0261008	0.0431166	0	0.0004253	1	665.813	562.826
255	34.0038	0.0170632	3.90327e-05	0.0334378	0.00542684	0.518319	0.372985	0.0262574	0.043149	0	0.000425441	1	664.598	561.427
256	34.0231	0.0170826	3.90327e-05	0.0328666	0.00546436	0.518472	0.373176	0.0264142	0.0431809	0	0.000425577	1	663.409	560.053
257	34.0423	0.017102	3.90327e-05	0.0323045	0.00550189	0.518621	0.373364	0.026571	0.0432123	0	0.00042571	1	662.246	558.702
258	34.0615	0.0171213	3.90327e-05	0.0317514	0.00553945	0.518764	0.373548	0.026728	0.0432433	0	0.000425838	1	661.11	557.373
259	34.0808	0.0171405	3.90327e-05	0.0312072	0.00557703	0.518903	0.373728	0.026885	0.0432739	0	0.000425962	1	659.998	556.068
260	34.1	0.0171597	3.90327e-05	0.0306717	0.00561463	0.519038	0.373904	0.0270422	0.0433041	0	0.000426082	1	658.911	554.785
261	34.1192	0.0171788	3.90327e-05	0.0301448	0.00565224	0.519168	0.374076	0.0271995	0.0433338	0	0.000426199	1	657.849	553.525
262	34.1385	0.0171979	3.90327e-05	0.0296263	0.00568988	0.519293	0.374244	0.0273569	0.0433631	0	0.000426311	1	656.811	552.286
263	34.1577	0.0172169	3.90327e-05	0.0291163	0.00572753	0.519414	0.374409	0.0275144	0.0433919	0	0.00042642	1	655.796	551.068
264	34.1769	0.0172359	3.90327e-05	0.0286144	0.0057652	0.519531	0.374571	0.0276719	0.0434204	0	0.000426525	1	654.805	549.871
265	34.1962	0.0172548	3.90327e-05	0.0281207	0.00580289	0.519643	0.374728	0.0278296	0.0434485	0	0.000426627	1	653.837	548.695
266	34.2154	0.0172737	3.90327e-05	0.0276349	0.0058406	0.519752	0.374882	0.0279874	0.0434761	0	0.000426725	1	652.892	547.54
267	34.2346	0.0172925	3.90327e-05	0.027157	0.00587833	0.519856	0.375033	0.0281453	0.0435034	0	0.000426819	1	651.969	546.404
268	34.2538	0.0173113	3.90327e-05	0.0266869	0.00591607	0.519956	0.37518	0.0283032	0.0435303	0	0.00042691	1	651.068	545.289
269	34.2731	0.01733	3.90327e-05	0.0262244	0.00595383	0.520052	0.375324	0.0284613	0.0435568	0	0.000426998	1	650.189	544.192
270	34.2923	0.0173487	3.90327e-05	0.0257695	0.00599161	0.520145	0.375465	0.0286194	0.0435829	0	0.000427082	1	649.332	543.115
271	34.3115	0.0173673	3.90327e-05	0.0253219	0.0060294	0.520233	0.375602	0.0287777	0.0436086	0	0.000427163	1	648.495	542.056
272	34.3308	0.0173859	3.90327e-05	0.0248817	0.00606721	0.520318	0.375736	0.028936	0.043634	0	0.00042724	1	647.679	541.016
273	34.35	0.0174044	3.90327e-05	0.0244486	0.00610504	0.520399	0.375867	0.0290944	0.043659	0	0.000427315	1	646.884	539.994
274	34.3692	0.0174229	3.90327e-05	0.0240227	0.00614288	0.520476	0.375995	0.0292529	0.0436836	0	0.000427386	1	646.108	538.99
275	34.3885	0.0174413	3.90327e-05	0.0236037	0.00618073	0.520549	0.376119	0.0294115	0.0437079	0	0.000427454	1	645.353	538.004
276	34.4077	0.0174597	3.90327e-05	0.0231916	0.0062186	0.520619	0.376241	0.0295701	0.0437318	0	0.000427519	1	644.616	537.035
277	34.4269	0.017478	3.90327e-05	0.0227862	0.00625649	0.520686	0.376359	0.0297289	0.0437554	0	0.000427582	1	643.899	536.083
278	34.4462	0.0174963	3.90327e-05	0.0223875	0.00629438	0.520749	0.376475	0.0298877	0.0437786	0	0.000427641	1	643.201	535.148
279	34.4654	0.0175146	3.90327e-05	0.0219954	0.0063323	0.520809	0.376587	0.0300466	0.0438015	0	0.000427697	1	642.522	534.229
280	34.4846	0.0175328	3.90327e-05	0.0216098	0.00637022	0.520865	0.376697	0.0302056	0.0438241	0	0.000427751	1	641.861	533.326
281	34.5038	0.0175509	3.90327e-05	0.0212305	0.00640817	0.520919	0.376804	0.0303646	0.0438463	0	0.000427801	1	641.218	532.439
282	34.5231	0.017569	3.90327e-05	0.0208575	0.00644612	0.520969	0.376908	0.0305238	0.0438682	0	0.000427849	1	640.592	531.568
283	34.5423	0.0175871	3.90327e-05	0.0204907	0.00648409	0.521015	0.377009	0.030683	0.0438898	0	0.000427894	1	639.985	530.713
284	34.5615	0.0176051	3.90327e-05	0.02013	0.00652207	0.521059	0.377108	0.0308422	0.0439111	0	0.000427937	1	639.394	529.872
285	34.5808	0.0176231	3.90327e-05	0.0197752	0.00656006	0.5211	0.377203	0.0310016	0.043932	0	0.000427977	1	638.82	529.047
286	34.6	0.017641	3.90327e-05	0.0194264	0.00659806	0.521137	0.377296	0.031161	0.0439527	0	0.000428014	1	638.263	528.236
287	34.6192	0.0176589	3.90327e-05	0.0190833	0.00663608	0.521172	0.377387	0.0313205	0.043973	0	0.000428049	1	637.723	527.439
288	34.6385	0.0176767	3.90327e-05	0.018746	0.00667411	0.521204	0.377475	0.03148	0.0439931	0	0.000428082	1	637.198	526.657
289	34.6577	0.0176945	3.90327e-05	0.0184143	0.00671215	0.521233	0.37756	0.0316397	0.0440128	0	0.000428111	1	636.689	525.889
290	34.6769	0.0177122	3.90327e-05	0.0180881	0.0067502	0.521259	0.377643	0.0317994	0.0440322	0	0.000428139	1	636.196	525.134
291	34.6962	0.0177299	3.90327e-05	0.0177674	0.00678826	0.521282	0.377723	0.0319591	0.0440514	0	0.000428164	1	635.719	524.393
292	34.7154	0.0177476	3.90327e-05	0.0174521	0.00682634	0.521303	0.377801	0.0321189	0.0440702	0	0.000428187	1	635.256	523.665
293	34.7346	0.0177652	3.90327e-05	0.0171421	0.00686442	0.521321	0.377877	0.0322788	0.0440888	0	0.000428207	1	634.809	522.95
294	34.7538	0.0177828	3.90327e-05	0.0168372	0.00690252	0.521336	0.37795	0.0324388	0.0441071	0	0.000428226	1	634.376	522.247
295	34.7731	0.0178003	3.90327e-05	0.0165375	0.00694063	0.521349	0.378021	0.0325988	0.0441251	0	0.000428242	1	633.958	521.558
296	34.7923	0.0178178	3.90327e-05	0.0162429	0.00697874	0.521359	0.378089	0.0327588	0.0441429	0	0.000428255	1	633.553	520.88
297	34.8115	0.0178352	3.90327e-05	0.0159532	0.00701687	0.521367	0.378155	0.0329189	0.0441604	0	0.000428267	1	633.163	520.215
298	34.8308	0.0178526	3.90327e-05	0.0156684	0.007055	0.521373	0.378219	0.0330791	0.0441776	0	0.000428277	1	632.787	519.562
299	34.85	0.01787	3.90327e-05	0.0153884	0.00709315	0.521376	0.378281	0.0332394	0.0441945	0	0.000428284	1	632.424	518.921
300	34.8692	0.0178873	3.90327e-05	0.0151131	0.0071313	0.521376	0.37834	0.0333996	0.0442112	0	0.00042829	1	632.074	518.291
301	34.8885	0.0179046	3.90327e-05	0.0148425	0.00716947	0.521374	0.378398	0.03356	0.0442277	0	0.000428294	1	631.737	517.672
302	34.9077	0.0179218	3.90327e-05	0.0145765	0.00720764	0.52137	0.378453	0.0337204	0.0442439	0	0.000428295	1	631.414	517.065
303	34.9269	0.017939	3.90327e-05	0.014315	0.00724583	0.521364	0.378506	0.0338808	0.0442598	0	0.000428295	1	631.103	516.469
304	34.9462	0.0179562	3.90327e-05	0.014058	0.00728402	0.521356	0.378557	0.0340413	0.0442755	0	0.000428293	1	630.804	515.883
305	34.9654	0.0179733	3.90327e-05	0.0138053	0.00732222	0.521345	0.378606	0.0342019	0.0442909	0	0.000428288	1	630.518	515.308
306	34.9846	0.0179903	3.90327e-05	0.0135569	0.00736042	0.521332	0.378653	0.0343625	0.0443061	0	0.000428283	1	630.244	514.743
307	35.0038	0.0180074	4.41034e-05	0.0133128	0.0074036	0.521315	0.378697	0.034523	0.0443209	0	0.000428273	1	629.979	514.186
308	35.0231	0.0180244	4.41034e-05	0.0130729	0.00744679	0.521295	0.378738	0.0346835	0.0443354	0	0.000428261	1	629.725	513.639
309	35.0423	0.0180413	4.41034e-05	0.012837	0.00748999	0.521274	0.378777	0.0348441	0.0443497	0	0.000428248	1	629.483	513.102
310	35.0615	0.0180583	4.41034e-05	0.0126052	0.0075332	0.52125	0.378815	0.0350047	0.0443637	0	0.000428233	1	629.252	512.575
311	35.0808	0.0180751	4.41034e-05	0.0123774	0.00757642	0.521225	0.37885	0.0351654	0.0443776	0	0.000428216	1	629.033	512.057
312	35.1	0.018092	4.41034e-05	0.0121534	0.00761964	0.521197	0.378884	0.0353261	0.0443912	0	0.000428197	1	628.824	511.549
313	35.1192	0.0181088	4.41034e-05	0.0119333	0.00766287	0.521168	0.378916	0.0354868	0.0444046	0	0.000428177	1	628.626	511.049
314	35.1385	0.0181255	4.41034e-05	0.011717	0.00770611	0.521137	0.378946	0.0356476	0.0444177	0	0.000428156	1	628.439	510.559
315	35.1577	0.0181423	4.41034e-05	0.0115045	0.00774936	0.521104	0.378975	0.0358085	0.0444307	0	0.000428133	1	628.262	510.078
316	35.1769	0.0181589	4.41034e-05	0.0112956	0.00779261	0.52107	0.379001	0.0359693	0.0444434	0	0.000428108	1	628.095	509.605
317	35.1962	0.0181756	4.41034e-05	0.0110903	0.00783587	0.521033	0.379026	0.0361302	0.044456	0	0.000428082	1	627.938	509.141
318	35.2154	0.0181922	4.41034e-05	0.0108885	0.00787914	0.520995	0.37905	0.0362912	0.0444683	0	0.000428054	1	627.791	508.685
319	35.2346	0.0182088	4.41034e-05	0.0106902	0.00792242	0.520955	0.379071	0.0364522	0.0444804	0	0.000428025	1	627.654	508.238
320	35.2538	0.0182253	4.41034e-05	0.0104954	0.0079657	0.520914	0.379091	0.0366132	0.0444923	0	0.000427995	1	627.526	507.799
321	35.2731	0.0182418	4.41034e-05	0.0103039	0.00800899	0.520871	0.37911	0.0367743	0.0445041	0	0.000427963	1	627.408	507.367
322	35.2923	0.0182583	4.41034e-05	0.0101158	0.00805228	0.520826	0.379127	0.0369354	0.0445156	0	0.00042793	1	627.299	506.944
323	35.3115	0.0182747	4.41034e-05	0.00993095	0.00809559	0.52078	0.379142	0.0370965	0.0445269	0	0.000427895	1	627.2	506.528
324	35.3308	0.0182911	4.41034e-05	0.0097493	0.00813889	0.520732	0.379156	0.0372577	0.0445381	0	0.000427859	1	627.109	506.119
325	35.35	0.0183075	4.41034e-05	0.00957082	0.00818221	0.520683	0.379168	0.0374189	0.0445491	0	0.000427822	1	627.027	505.718
326	35.3692	0.0183238	4.41034e-05	0.00939544	0.00822553	0.520632	0.379179	0.0375801	0.0445598	0	0.000427784	1	626.953	505.325
327	35.3885	0.0183401	4.41034e-05	0.00922313	0.00826886	0.52058	0.379188	0.0377414	0.0445704	0	0.000427744	1	626.888	504.938
328	35.4077	0.0183563	4.41034e-05	0.00905383	0.00831219	0.520527	0.379196	0.0379027	0.0445808	0	0.000427703	1	626.831	504.559
329	35.4269	0.0183725	4.41034e-05	0.00888749	0.00835552	0.520472	0.379202	0.038064	0.044591	0	0.000427661	1	626.783	504.186
330	35.4462	0.0183887	4.41034e-05	0.00872406	0.00839887	0.520415	0.379208	0.0382254	0.0446011	0	0.000427617	1	626.743	503.82
331	35.4654	0.0184048	4.41034e-05	0.00856349	0.00844222	0.520358	0.379211	0.0383867	0.044611	0	0.000427573	1	626.71	503.461
332	35.4846	0.0184209	4.41034e-05	0.00840575	0.00848557	0.520299	0.379213	0.0385482	0.0446207	0	0.000427527	1	626.685	503.108
333	35.5038	0.018437	4.41034e-05	0.00825077	0.00852893	0.520239	0.379214	0.0387096	0.0446302	0	0.000427481	1	626.668	502.762
334	35.5231	0.0184531	4.41034e-05	0.00809852	0.00857229	0.520177	0.379214	0.0388711	0.0446396	0	0.000427433	1	626.659	502.421
335	35.5423	0.0184691	4.41034e-05	0.00794895	0.00861566	0.520114	0.379212	0.0390326	0.0446488	0	0.000427384	1	626.657	502.088
336	35.5615	0.018485	4.41034e-05	0.00780201	0.00865903	0.52005	0.37921	0.0391941	0.0446578	0	0.000427334	1	626.662	501.76
337	35.5808	0.018501	4.41034e-05	0.00765766	0.00870241	0.519985	0.379205	0.0393557	0.0446667	0	0.000427283	1	626.674	501.438
338	35.6	0.0185169	4.41034e-05	0.00751587	0.00874579	0.519919	0.3792	0.0395173	0.0446754	0	0.000427231	1	626.694	501.121
339	35.6192	0.0185327	4.41034e-05	0.00737658	0.00878918	0.519851	0.379193	0.0396789	0.044684	0	0.000427178	1	626.72	500.811
340	35.6385	0.0185486	4.41034e-05	0.00723975	0.00883257	0.519782	0.379185	0.0398405	0.0446924	0	0.000427124	1	626.753	500.506
341	35.6577	0.0185644	4.41034e-05	0.00710535	0.00887596	0.519713	0.379176	0.0400021	0.0447006	0	0.000427069	1	626.793	500.207
342	35.6769	0.0185801	4.41034e-05	0.00697333	0.00891936	0.519642	0.379166	0.0401638	0.0447087	0	0.000427013	1	626.839	499.913
343	35.6962	0.0185959	4.41034e-05	0.00684366	0.00896276	0.51957	0.379155	0.0403255	0.0447166	0	0.000426956	1	626.892	499.624
344	35.7154	0.0186116	4.41034e-05	0.00671629	0.00900617	0.519497	0.379142	0.0404872	0.0447244	0	0.000426899	1	626.951	499.341
345	35.7346	0.0186272	4.41034e-05	0.00659118	0.00904958	0.519423	0.379129	0.040649	0.0447321	0	0.00042684	1	627.016	499.063
346	35.7538	0.0186429	4.41034e-05	0.0064683	0.00909299	0.519348	0.379114	0.0408107	0.0447396	0	0.000426781	1	627.087	498.789
347	35.7731	0.0186585	4.41034e-05	0.00634761	0.00913641	0.519272	0.379098	0.0409725	0.0447469	0	0.00042672	1	627.164	498.521
348	35.7923	0.0186741	4.41034e-05	0.00622908	0.00917983	0.519195	0.379081	0.0411343	0.0447541	0	0.000426659	1	627.248	498.257
349	35.8115	0.0186896	4.41034e-05	0.00611266	0.00922325	0.519117	0.379063	0.0412961	0.0447612	0	0.000426597	1	627.337	497.998
350	35.8308	0.0187051	4.41034e-05	0.00599832	0.00926668	0.519038	0.379044	0.041458	0.0447682	0	0.000426534	1	627.431	497.744
351	35.85	0.0187206	4.41034e-05	0.00588603	0.00931011	0.518958	0.379024	0.0416198	0.044775	0	0.000426471	1	627.532	497.494
352	35.8692	0.018736	4.41034e-05	0.00577575	0.00935355	0.518878	0.379003	0.0417817	0.0447816	0	0.000426407	1	627.637	497.249
353	35.8885	0.0187515	4.41034e-05	0.00566744	0.00939698	0.518796	0.378981	0.0419436	0.0447882	0	0.000426341	1	627.748	497.008
354	35.9077	0.0187668	4.41034e-05	0.00556108	0.00944042	0.518714	0.378958	0.0421055	0.0447946	0	0.000426276	1	627.865	496.772
355	35.9269	0.0187822	4.41034e-05	0.00545663	0.00948386	0.518631	0.378934	0.0422674	0.0448008	0	0.000426209	1	627.986	496.539
356	35.9462	0.0187975	4.41034e-05	0.00535406	0.00952731	0.518547	0.378909	0.0424294	0.044807	0	0.000426142	1	628.113	496.311
357	35.9654	0.0188128	4.41034e-05	0.00525334	0.00957075	0.518462	0.378884	0.0425913	0.044813	0	0.000426074	1	628.245	496.087
358	35.9846	0.0188281	4.41034e-05	0.00515443	0.0096142	0.518376	0.378857	0.0427533	0.0448189	0	0.000426005	1	628.382	495.867
359	36.0038	0.0188433	4.27913e-05	0.0050573	0.00965636	0.51829	0.37883	0.0429153	0.0448247	0	0.000425936	1	628.524	495.651
360	36.0231	0.0188585	4.27913e-05	0.00496193	0.00969852	0.518204	0.378802	0.0430774	0.0448304	0	0.000425867	1	628.671	495.439
361	36.0423	0.0188737	4.27913e-05	0.00486828	0.00974069	0.518117	0.378773	0.0432395	0.044836	0	0.000425797	1	628.823	495.231
362	36.0615	0.0188888	4.27913e-05	0.00477632	0.00978285	0.518029	0.378743	0.0434016	0.0448415	0	0.000425726	1	628.979	495.026
363	36.0808	0.0189039	4.27913e-05	0.00468603	0.00982502	0.51794	0.378713	0.0435636	0.0448468	0	0.000425655	1	629.14	494.826
364	36.1	0.018919	4.27913e-05	0.00459738	0.00986719	0.517851	0.378681	0.0437258	0.044852	0	0.000425583	1	629.305	494.628
365	36.1192	0.0189341	4.27913e-05	0.00451033	0.00990937	0.517761	0.378649	0.0438879	0.0448572	0	0.000425511	1	629.475	494.434
366	36.1385	0.0189491	4.27913e-05	0.00442486	0.00995154	0.51767	0.378616	0.04405	0.0448622	0	0.000425438	1	629.649	494.244
367	36.1577	0.0189641	4.27913e-05	0.00434095	0.00999372	0.517579	0.378582	0.0442122	0.0448671	0	0.000425364	1	629.827	494.057
368	36.1769	0.018979	4.27913e-05	0.00425856	0.0100359	0.517487	0.378547	0.0443743	0.0448718	0	0.00042529	1	630.009	493.873
369	36.1962	0.018994	4.27913e-05	0.00417768	0.0100781	0.517394	0.378512	0.0445365	0.0448765	0	0.000425215	1	630.195	493.692
370	36.2154	0.0190089	4.27913e-05	0.00409826	0.0101203	0.517301	0.378476	0.0446987	0.0448811	0	0.00042514	1	630.385	493.514
371	36.2346	0.0190238	4.27913e-05	0.0040203	0.0101624	0.517207	0.378439	0.0448608	0.0448855	0	0.000425064	1	630.579	493.34
372	36.2538	0.0190386	4.27913e-05	0.00394376	0.0102046	0.517112	0.378401	0.045023	0.0448899	0	0.000424988	1	630.777	493.168
373	36.2731	0.0190534	4.27913e-05	0.00386862	0.0102468	0.517017	0.378363	0.0451852	0.0448941	0	0.000424911	1	630.979	492.999
374	36.2923	0.0190682	4.27913e-05	0.00379485	0.010289	0.516922	0.378324	0.0453475	0.0448982	0	0.000424833	1	631.184	492.834
375	36.3115	0.019083	4.27913e-05	0.00372243	0.0103312	0.516826	0.378284	0.0455097	0.0449023	0	0.000424756	1	631.393	492.671
376	36.3308	0.0190977	4.27913e-05	0.00365134	0.0103734	0.516729	0.378244	0.0456719	0.0449062	0	0.000424677	1	631.605	492.51
377	36.35	0.0191124	4.27913e-05	0.00358155	0.0104156	0.516632	0.378202	0.0458341	0.04491	0	0.000424599	1	631.821	492.353
378	36.3692	0.0191271	4.27913e-05	0.00351305	0.0104578	0.516534	0.378161	0.0459964	0.0449138	0	0.00042452	1	632.04	492.198
379	36.3885	0.0191418	4.27913e-05	0.0034458	0.0105	0.516436	0.378118	0.0461586	0.0449174	0	0.00042444	1	632.263	492.046
380	36.4077	0.0191564	4.27913e-05	0.00337979	0.0105421	0.516337	0.378075	0.0463209	0.0449209	0	0.00042436	1	632.489	491.896
381	36.4269	0.019171	4.27913e-05	0.003315	0.0105843	0.516238	0.378031	0.0464832	0.0449244	0	0.000424279	1	632.718	491.749
382	36.4462	0.0191855	4.27913e-05	0.0032514	0.0106265	0.516138	0.377987	0.0466454	0.0449277	0	0.000424199	1	632.95	491.604
383	36.4654	0.0192001	4.27913e-05	0.00318897	0.0106687	0.516038	0.377942	0.0468077	0.044931	0	0.000424117	1	633.186	491.462
384	36.4846	0.0192146	4.27913e-05	0.0031277	0.0107109	0.515937	0.377896	0.04697	0.0449341	0	0.000424036	1	633.424	491.322
385	36.5038	0.0192291	4.27913e-05	0.00306756	0.0107531	0.515836	0.37785	0.0471323	0.0449372	0	0.000423953	1	633.666	491.184
386	36.5231	0.0192436	4.27913e-05	0.00300853	0.0107953	0.515735	0.377803	0.0472945	0.0449402	0	0.000423871	1	633.91	491.048
387	36.5423	0.019258	4.27913e-05	0.00295059	0.0108375	0.515633	0.377755	0.0474568	0.0449431	0	0.000423788	1	634.157	490.915
388	36.5615	0.0192724	4.27913e-05	0.00289372	0.0108797	0.51553	0.377707	0.0476191	0.0449459	0	0.000423705	1	634.408	490.784
389	36.5808	0.0192868	4.27913e-05	0.00283791	0.0109219	0.515428	0.377659	0.0477814	0.0449486	0	0.000423622	1	634.66	490.655
390	36.6	0.0193011	4.27913e-05	0.00278314	0.0109641	0.515325	0.37761	0.0479437	0.0449512	0	0.000423538	1	634.916	490.528
391	36.6192	0.0193155	4.27913e-05	0.00272938	0.0110063	0.515221	0.37756	0.048106	0.0449538	0	0.000423453	1	635.174	490.403
392	36.6385	0.0193298	4.27913e-05	0.00267662	0.0110485	0.515117	0.37751	0.0482683	0.0449562	0	0.000423369	1	635.435	490.28
393	36.6577	0.019344	4.27913e-05	0.00262484	0.0110907	0.515013	0.377459	0.0484306	0.0449586	0	0.000423284	1	635.699	490.159
394	36.6769	0.0193583	4.27913e-05	0.00257403	0.011133	0.514908	0.377408	0.048593	0.0449609	0	0.000423199	1	635.964	490.039
395	36.6962	0.0193725	4.27913e-05	0.00252417	0.0111752	0.514803	0.377356	0.0487553	0.0449631	0	0.000423113	1	636.233	489.922
396	36.7154	0.0193867	4.27913e-05	0.00247523	0.0112174	0.514698	0.377304	0.0489176	0.0449653	0	0.000423028	1	636.504	489.806
397	36.7346	0.0194009	4.27913e-05	0.00242721	0.0112596	0.514592	0.377251	0.0490799	0.0449673	0	0.000422942	1	636.777	489.693
398	36.7538	0.019415	4.27913e-05	0.00238008	0.0113018	0.514486	0.377198	0.0492422	0.0449693	0	0.000422855	1	637.052	489.58
399	36.7731	0.0194292	4.27913e-05	0.00233384	0.011344	0.51438	0.377144	0.0494045	0.0449712	0	0.000422768	1	637.33	489.47
400	36.7923	0.0194433	4.27913e-05	0.00228846	0.0113862	0.514273	0.37709	0.0495668	0.044973	0	0.000422682	1	637.61	489.361
401	36.8115	0.0194573	4.27913e-05	0.00224394	0.0114284	0.514166	0.377035	0.0497291	0.0449747	0	0.000422594	1	637.893	489.254
402	36.8308	0.0194714	4.27913e-05	0.00220024	0.0114706	0.514059	0.37698	0.0498915	0.0449764	0	0.000422507	1	638.177	489.149
403	36.85	0.0194854	4.27913e-05	0.00215737	0.0115128	0.513951	0.376924	0.0500538	0.044978	0	0.000422419	1	638.464	489.044
404	36.8692	0.0194994	4.27913e-05	0.0021153	0.011555	0.513844	0.376868	0.0502161	0.0449795	0	0.000422331	1	638.752	488.942
405	36.8885	0.0195134	4.27913e-05	0.00207403	0.0115972	0.513735	0.376812	0.0503784	0.0449809	0	0.000422243	1	639.043	488.841
406	36.9077	0.0195273	4.27913e-05	0.00203353	0.0116394	0.513627	0.376755	0.0505407	0.0449823	0	0.000422155	1	639.335	488.741
407	36.9269	0.0195412	4.27913e-05	0.00199379	0.0116816	0.513518	0.376697	0.050703	0.0449836	0	0.000422066	1	639.63	488.643
408	36.9462	0.0195551	4.27913e-05	0.0019548	0.0117238	0.51341	0.37664	0.0508653	0.0449848	0	0.000421977	1	639.926	488.546
409	36.9654	0.019569	4.27913e-05	0.00191655	0.011766	0.5133	0.376582	0.0510276	0.044986	0	0.000421888	1	640.225	488.451
410	36.9846	0.0195829	4.27913e-05	0.00187902	0.0118082	0.513191	0.376523	0.0511899	0.0449871	0	0.000421799	1	640.525	488.357
411	37.0038	0.0195967	4.44935e-05	0.00184219	0.0118521	0.51308	0.376463	0.0513521	0.044988	0	0.000421708	1	640.826	488.263
412	37.0231	0.0196105	4.44935e-05	0.00180607	0.011896	0.51297	0.376403	0.0515143	0.0449889	0	0.000421618	1	641.128	488.17
413	37.0423	0.0196243	4.44935e-05	0.00177062	0.0119399	0.512859	0.376343	0.0516765	0.0449897	0	0.000421527	1	641.433	488.079
414	37.0615	0.019638	4.44935e-05	0.00173585	0.0119838	0.512748	0.376282	0.0518387	0.0449904	0	0.000421436	1	641.739	487.989
415	37.0808	0.0196518	4.44935e-05	0.00170174	0.0120277	0.512636	0.376221	0.0520009	0.0449911	0	0.000421345	1	642.046	487.9
416	37.1	0.0196655	4.44935e-05	0.00166827	0.0120715	0.512525	0.37616	0.0521631	0.0449917	0	0.000421254	1	642.356	487.812
417	37.1192	0.0196791	4.44935e-05	0.00163544	0.0121154	0.512413	0.376098	0.0523253	0.0449922	0	0.000421163	1	642.667	487.726
418	37.1385	0.0196928	4.44935e-05	0.00160324	0.0121593	0.512301	0.376035	0.0524875	0.0449927	0	0.000421071	1	642.979	487.64
419	37.1577	0.0197064	4.44935e-05	0.00157164	0.0122032	0.512189	0.375973	0.0526496	0.0449931	0	0.000420979	1	643.293	487.556
420	37.1769	0.0197201	4.44935e-05	0.00154065	0.0122471	0.512076	0.37591	0.0528118	0.0449935	0	0.000420887	1	643.609	487.472
421	37.1962	0.0197337	4.44935e-05	0.00151025	0.012291	0.511964	0.375847	0.052974	0.0449938	0	0.000420795	1	643.926	487.39
422	37.2154	0.0197472	4.44935e-05	0.00148043	0.0123348	0.511851	0.375783	0.0531361	0.044994	0	0.000420703	1	644.244	487.308
423	37.2346	0.0197608	4.44935e-05	0.00145117	0.0123787	0.511738	0.375719	0.0532983	0.0449941	0	0.000420611	1	644.564	487.228
424	37.2538	0.0197743	4.44935e-05	0.00142247	0.0124226	0.511625	0.375655	0.0534604	0.0449943	0	0.000420518	1	644.885	487.148
425	37.2731	0.0197878	4.44935e-05	0.00139433	0.0124665	0.511511	0.37559	0.0536225	0.0449943	0	0.000420425	1	645.208	487.069
426	37.2923	0.0198013	4.44935e-05	0.00136672	0.0125103	0.511398	0.375526	0.0537847	0.0449943	0	0.000420333	1	645.532	486.992
427	37.3115	0.0198147	4.44935e-05	0.00133964	0.0125542	0.511284	0.37546	0.0539468	0.0449942	0	0.00042024	1	645.857	486.915
428	37.3308	0.0198281	4.44935e-05	0.00131307	0.0125981	0.511171	0.375395	0.0541089	0.0449941	0	0.000420147	1	646.183	486.839
429	37.35	0.0198416	4.44935e-05	0.00128702	0.012642	0.511057	0.375329	0.054271	0.0449939	0	0.000420053	1	646.511	486.763
430	37.3692	0.0198549	4.44935e-05	0.00126147	0.0126858	0.510943	0.375263	0.0544331	0.0449936	0	0.00041996	1	646.84	486.689
431	37.3885	0.0198683	4.44935e-05	0.0012364	0.0127297	0.510829	0.375197	0.0545952	0.0449933	0	0.000419867	1	647.17	486.615
432	37.4077	0.0198817	4.44935e-05	0.00121182	0.0127736	0.510714	0.37513	0.0547573	0.044993	0	0.000419773	1	647.501	486.542
433	37.4269	0.019895	4.44935e-05	0.00118771	0.0128175	0.5106	0.375063	0.0549193	0.0449926	0	0.000419679	1	647.833	486.47
434	37.4462	0.0199083	4.44935e-05	0.00116407	0.0128613	0.510485	0.374996	0.0550814	0.0449921	0	0.000419585	1	648.167	486.399
435	37.4654	0.0199215	4.44935e-05	0.00114088	0.0129052	0.510371	0.374929	0.0552435	0.0449916	0	0.000419491	1	648.501	486.328
436	37.4846	0.0199348	4.44935e-05	0.00111813	0.0129491	0.510256	0.374861	0.0554055	0.044991	0	0.000419397	1	648.837	486.258
437	37.5038	0.019948	4.44935e-05	0.00109583	0.0129929	0.510141	0.374793	0.0555675	0.0449904	0	0.000419303	1	649.174	486.188
438	37.5231	0.0199612	4.44935e-05	0.00107396	0.0130368	0.510026	0.374725	0.0557296	0.0449897	0	0.000419209	1	649.511	486.119
439	37.5423	0.0199744	4.44935e-05	0.0010525	0.0130807	0.509911	0.374656	0.0558916	0.044989	0	0.000419115	1	649.85	486.051
440	37.5615	0.0199876	4.44935e-05	0.00103147	0.0131245	0.509796	0.374588	0.0560536	0.0449882	0	0.00041902	1	650.19	485.984
441	37.5808	0.0200007	4.44935e-05	0.00101084	0.0131684	0.50968	0.374519	0.0562156	0.0449873	0	0.000418926	1	650.53	485.917
442	37.6	0.0200139	4.44935e-05	0.000990606	0.0132123	0.509565	0.374449	0.0563776	0.0449865	0	0.000418831	1	650.872	485.85
443	37.6192	0.020027	4.44935e-05	0.000970767	0.0132561	0.509449	0.37438	0.0565395	0.0449855	0	0.000418736	1	651.214	485.784
444	37.6385	0.0200401	4.44935e-05	0.000951313	0.0133	0.509334	0.37431	0.0567015	0.0449845	0	0.000418642	1	651.558	485.719
445	37.6577	0.0200531	4.44935e-05	0.000932236	0.0133438	0.509218	0.37424	0.0568635	0.0449835	0	0.000418547	1	651.902	485.654
446	37.6769	0.0200662	4.44935e-05	0.00091353	0.0133877	0.509102	0.37417	0.0570254	0.0449824	0	0.000418452	1	652.247	485.59
447	37.6962	0.0200792	4.44935e-05	0.000895187	0.0134316	0.508986	0.3741	0.0571873	0.0449813	0	0.000418357	1	652.593	485.526
448	37.7154	0.0200922	4.44935e-05	0.000877201	0.0134754	0.508871	0.374029	0.0573493	0.0449801	0	0.000418262	1	652.94	485.463
449	37.7346	0.0201052	4.44935e-05	0.000859564	0.0135193	0.508755	0.373958	0.0575112	0.0449789	0	0.000418167	1	653.287	485.4
450	37.7538	0.0201181	4.44935e-05	0.000842272	0.0135631	0.508638	0.373887	0.0576731	0.0449776	0	0.000418072	1	653.635	485.338
451	37.7731	0.0201311	4.44935e-05	0.000825316	0.013607	0.508522	0.373816	0.057835	0.0449763	0	0.000417976	1	653.985	485.276
452	37.7923	0.020144	4.44935e-05	0.000808691	0.0136508	0.508406	0.373745	0.0579968	0.0449749	0	0.000417881	1	654.334	485.214
453	37.8115	0.0201569	4.44935e-05	0.00079239	0.0136947	0.50829	0.373673	0.0581587	0.0449735	0	0.000417786	1	654.685	485.153
454	37.8308	0.0201698	4.44935e-05	0.000776408	0.0137385	0.508173	0.373601	0.0583205	0.044972	0	0.00041769	1	655.036	485.092
455	37.85	0.0201826	4.44935e-05	0.000760738	0.0137824	0.508057	0.37353	0.0584824	0.0449705	0	0.000417595	1	655.388	485.032
456	37.8692	0.0201954	4.44935e-05	0.000745374	0.0138262	0.50794	0.373457	0.0586442	0.0449689	0	0.000417499	1	655.741	484.972
457	37.8885	0.0202083	4.44935e-05	0.000730311	0.0138701	0.507824	0.373385	0.058806	0.0449673	0	0.000417403	1	656.094	484.913
458	37.9077	0.0202211	4.44935e-05	0.000715544	0.0139139	0.507707	0.373312	0.0589678	0.0449657	0	0.000417308	1	656.448	484.853
459	37.9269	0.0202338	4.44935e-05	0.000701066	0.0139578	0.507591	0.37324	0.0591296	0.044964	0	0.000417212	1	656.803	484.794
460	37.9462	0.0202466	4.44935e-05	0.000686871	0.0140016	0.507474	0.373167	0.0592914	0.0449623	0	0.000417116	1	657.158	484.736
461	37.9654	0.0202593	4.44935e-05	0.000672956	0.0140454	0.507357	0.373094	0.0594531	0.0449605	0	0.000417021	1	657.514	484.677
462	37.9846	0.020272	4.44935e-05	0.000659314	0.0140893	0.50724	0.37302	0.0596149	0.0449587	0	0.000416925	1	657.87	484.619
463	38.0038	0.0202847	4.97785e-05	0.00064594	0.0141383	0.507121	0.372945	0.0597763	0.0449566	0	0.000416827	1	658.224	484.559
464	38.0231	0.0202974	4.97785e-05	0.000632829	0.0141874	0.507001	0.37287	0.0599377	0.0449545	0	0.000416728	1	658.578	484.499
465	38.0423	0.0203101	4.97785e-05	0.000619976	0.0142364	0.506882	0.372794	0.0600991	0.0449523	0	0.00041663	1	658.932	484.439
466	38.0615	0.0203227	4.97785e-05	0.000607376	0.0142854	0.506762	0.372718	0.0602604	0.0449501	0	0.000416532	1	659.287	484.38
467	38.0808	0.0203353	4.97785e-05	0.000595025	0.0143345	0.506643	0.372642	0.0604218	0.0449478	0	0.000416434	1	659.643	484.321
468	38.1	0.0203479	4.97785e-05	0.000582918	0.0143835	0.506523	0.372566	0.0605831	0.0449455	0	0.000416336	1	659.999	484.262
469	38.1192	0.0203605	4.97785e-05	0.000571049	0.0144325	0.506403	0.372489	0.0607444	0.0449432	0	0.000416237	1	660.356	484.203
470	38.1385	0.0203731	4.97785e-05	0.000559415	0.0144816	0.506283	0.372413	0.0609057	0.0449408	0	0.000416139	1	660.713	484.144
471	38.1577	0.0203856	4.97785e-05	0.000548011	0.0145306	0.506164	0.372336	0.061067	0.0449384	0	0.000416041	1	661.07	484.086
472	38.1769	0.0203981	4.97785e-05	0.000536833	0.0145796	0.506044	0.37226	0.0612283	0.0449359	0	0.000415942	1	661.428	484.028
473	38.1962	0.0204106	4.97785e-05	0.000525876	0.0146287	0.505924	0.372183	0.0613895	0.0449334	0	0.000415844	1	661.787	483.97
474	38.2154	0.0204231	4.97785e-05	0.000515136	0.0146777	0.505804	0.372106	0.0615508	0.0449309	0	0.000415746	1	662.146	483.912
475	38.2346	0.0204356	4.97785e-05	0.000504608	0.0147267	0.505684	0.372028	0.061712	0.0449283	0	0.000415647	1	662.505	483.855
476	38.2538	0.020448	4.97785e-05	0.00049429	0.0147757	0.505564	0.371951	0.0618732	0.0449257	0	0.000415549	1	662.865	483.797
477	38.2731	0.0204605	4.97785e-05	0.000484177	0.0148247	0.505445	0.371874	0.0620344	0.0449231	0	0.00041545	1	663.225	483.74
478	38.2923	0.0204729	4.97785e-05	0.000474264	0.0148738	0.505325	0.371796	0.0621955	0.0449204	0	0.000415352	1	663.586	483.683
479	38.3115	0.0204853	4.97785e-05	0.000464549	0.0149228	0.505205	0.371718	0.0623567	0.0449177	0	0.000415254	1	663.946	483.626
480	38.3308	0.0204977	4.97785e-05	0.000455027	0.0149718	0.505085	0.37164	0.0625178	0.0449149	0	0.000415155	1	664.308	483.569
481	38.35	0.02051	4.97785e-05	0.000445694	0.0150208	0.504965	0.371563	0.0626789	0.0449121	0	0.000415057	1	664.669	483.512
482	38.3692	0.0205223	4.97785e-05	0.000436547	0.0150698	0.504845	0.371484	0.06284	0.0449093	0	0.000414958	1	665.031	483.456
483	38.3885	0.0205347	4.97785e-05	0.000427583	0.0151188	0.504725	0.371406	0.0630011	0.0449064	0	0.000414859	1	665.394	483.399
484	38.4077	0.020547	4.97785e-05	0.000418798	0.0151678	0.504605	0.371328	0.0631621	0.0449035	0	0.000414761	1	665.756	483.343
485	38.4269	0.0205592	4.97785e-05	0.000410187	0.0152168	0.504485	0.37125	0.0633232	0.0449006	0	0.000414662	1	666.119	483.286
486	38.4462	0.0205715	4.97785e-05	0.000401749	0.0152658	0.504365	0.371171	0.0634842	0.0448976	0	0.000414564	1	666.482	483.23
487	38.4654	0.0205838	4.97785e-05	0.00039348	0.0153148	0.504245	0.371092	0.0636452	0.0448946	0	0.000414465	1	666.846	483.174
488	38.4846	0.020596	4.97785e-05	0.000385376	0.0153638	0.504125	0.371014	0.0638062	0.0448915	0	0.000414367	1	667.21	483.118
489	38.5038	0.0206082	4.97785e-05	0.000377434	0.0154128	0.504005	0.370935	0.0639671	0.0448884	0	0.000414268	1	667.574	483.062
490	38.5231	0.0206204	4.97785e-05	0.000369651	0.0154618	0.503885	0.370856	0.0641281	0.0448853	0	0.00041417	1	667.938	483.006
491	38.5423	0.0206326	4.97785e-05	0.000362024	0.0155108	0.503765	0.370777	0.064289	0.0448822	0	0.000414071	1	668.303	482.95
492	38.5615	0.0206447	4.97785e-05	0.00035455	0.0155598	0.503645	0.370698	0.0644499	0.044879	0	0.000413973	1	668.668	482.894
493	38.5808	0.0206569	4.97785e-05	0.000347226	0.0156088	0.503525	0.370618	0.0646108	0.0448758	0	0.000413874	1	669.033	482.838
494	38.6	0.020669	4.97785e-05	0.000340049	0.0156578	0.503405	0.370539	0.0647717	0.0448726	0	0.000413775	1	669.399	482.782
495	38.6192	0.0206811	4.97785e-05	0.000333017	0.0157067	0.503285	0.370459	0.0649325	0.0448693	0	0.000413677	1	669.764	482.727
496	38.6385	0.0206932	4.97785e-05	0.000326126	0.0157557	0.503165	0.37038	0.0650933	0.044866	0	0.000413578	1	670.13	482.671
497	38.6577	0.0207052	4.97785e-05	0.000319373	0.0158047	0.503045	0.3703	0.0652541	0.0448626	0	0.00041348	1	670.496	482.615
498	38.6769	0.0207173	4.97785e-05	0.000312757	0.0158537	0.502926	0.370221	0.0654149	0.0448592	0	0.000413381	1	670.862	482.56
499	38.6962	0.0207293	4.97785e-05	0.000306273	0.0159026	0.502806	0.370141	0.0655757	0.0448558	0	0.000413283	1	671.229	482.504
500	38.7154	0.0207413	4.97785e-05	0.000299921	0.0159516	0.502686	0.370061	0.0657364	0.0448524	0	0.000413184	1	671.596	482.448
501	38.7346	0.0207534	4.97785e-05	0.000293696	0.0160006	0.502566	0.369981	0.0658971	0.0448489	0	0.000413086	1	671.963	482.393
502	38.7538	0.0207653	4.97785e-05	0.000287598	0.0160496	0.502446	0.369901	0.0660578	0.0448454	0	0.000412987	1	672.33	482.337
503	38.7731	0.0207773	4.97785e-05	0.000281622	0.0160985	0.502326	0.369821	0.0662185	0.0448419	0	0.000412889	1	672.697	482.281
504	38.7923	0.0207892	4.97785e-05	0.000275768	0.0161475	0.502206	0.36974	0.0663792	0.0448383	0	0.00041279	1	673.064	482.226
505	38.8115	0.0208012	4.97785e-05	0.000270031	0.0161964	0.502086	0.36966	0.0665398	0.0448347	0	0.000412692	1	673.432	482.17
506	38.8308	0.0208131	4.97785e-05	0.000264411	0.0162454	0.501966	0.36958	0.0667004	0.0448311	0	0.000412593	1	673.8	482.114
507	38.85	0.020825	4.97785e-05	0.000258905	0.0162944	0.501847	0.369499	0.066861	0.0448275	0	0.000412495	1	674.168	482.058
508	38.8692	0.0208369	4.97785e-05	0.00025351	0.0163433	0.501727	0.369419	0.0670216	0.0448238	0	0.000412396	1	674.536	482.003
509	38.8885	0.0208487	4.97785e-05	0.000248225	0.0163923	0.501607	0.369338	0.0671821	0.0448201	0	0.000412298	1	674.904	481.947
510	38.9077	0.0208606	4.97785e-05	0.000243046	0.0164412	0.501487	0.369257	0.0673427	0.0448163	0	0.0004122	1	675.272	481.891
511	38.9269	0.0208724	4.97785e-05	0.000237973	0.0164902	0.501368	0.369176	0.0675032	0.0448126	0	0.000412101	1	675.641	481.835
512	38.9462	0.0208842	4.97785e-05	0.000233004	0.0165391	0.501248	0.369096	0.0676637	0.0448088	0	0.000412003	1	676.01	481.779
513	38.9654	0.020896	4.97785e-05	0.000228135	0.0165881	0.501128	0.369015	0.0678241	0.0448049	0	0.000411904	1	676.378	481.723
514	38.9846	0.0209078	4.97785e-05	0.000223365	0.016637	0.501008	0.368934	0.0679846	0.0448011	0	0.000411806	1	676.747	481.667
515	39.0038	0.0209196	5.18716e-05	0.000218692	0.016688	0.500888	0.368852	0.0681449	0.0447971	0	0.000411707	1	677.115	481.61
516	39.0231	0.0209313	5.18716e-05	0.000214115	0.016739	0.500767	0.36877	0.0683051	0.0447931	0	0.000411608	1	677.482	481.553
517	39.0423	0.0209431	5.18716e-05	0.00020963	0.01679	0.500646	0.368688	0.0684654	0.044789	0	0.000411508	1	677.85	481.495
518	39.0615	0.0209548	5.18716e-05	0.000205238	0.016841	0.500526	0.368606	0.0686256	0.044785	0	0.000411409	1	678.218	481.438
519	39.0808	0.0209665	5.18716e-05	0.000200935	0.016892	0.500405	0.368524	0.0687858	0.0447809	0	0.00041131	1	678.586	481.381
520	39.1	0.0209782	5.18716e-05	0.000196719	0.0169429	0.500284	0.368442	0.0689459	0.0447768	0	0.000411211	1	678.954	481.323
521	39.1192	0.0209898	5.18716e-05	0.00019259	0.0169939	0.500164	0.36836	0.0691061	0.0447726	0	0.000411112	1	679.322	481.266
522	39.1385	0.0210015	5.18716e-05	0.000188546	0.0170449	0.500043	0.368278	0.0692662	0.0447684	0	0.000411013	1	679.69	481.208
523	39.1577	0.0210131	5.18716e-05	0.000184584	0.0170959	0.499923	0.368195	0.0694263	0.0447642	0	0.000410914	1	680.058	481.15
524	39.1769	0.0210248	5.18716e-05	0.000180703	0.0171469	0.499802	0.368113	0.0695863	0.04476	0	0.000410815	1	680.427	481.092
525	39.1962	0.0210364	5.18716e-05	0.000176901	0.0171978	0.499682	0.368031	0.0697464	0.0447558	0	0.000410716	1	680.795	481.035
526	39.2154	0.021048	5.18716e-05	0.000173178	0.0172488	0.499561	0.367948	0.0699064	0.0447515	0	0.000410617	1	681.163	480.977
527	39.2346	0.0210595	5.18716e-05	0.000169531	0.0172998	0.499441	0.367866	0.0700664	0.0447472	0	0.000410518	1	681.532	480.919
528	39.2538	0.0210711	5.18716e-05	0.000165959	0.0173507	0.499321	0.367783	0.0702264	0.0447428	0	0.000410419	1	681.9	480.86
529	39.2731	0.0210826	5.18716e-05	0.00016246	0.0174017	0.4992	0.367701	0.0703863	0.0447385	0	0.00041032	1	682.269	480.802
530	39.2923	0.0210942	5.18716e-05	0.000159033	0.0174527	0.49908	0.367618	0.0705463	0.0447341	0	0.000410221	1	682.638	480.744
531	39.3115	0.0211057	5.18716e-05	0.000155677	0.0175036	0.49896	0.367535	0.0707062	0.0447297	0	0.000410122	1	683.006	480.685
532	39.3308	0.0211172	5.18716e-05	0.000152389	0.0175546	0.498839	0.367452	0.070866	0.0447253	0	0.000410023	1	683.375	480.627
533	39.35	0.0211286	5.18716e-05	0.000149169	0.0176055	0.498719	0.36737	0.0710259	0.0447208	0	0.000409924	1	683.744	480.568
534	39.3692	0.0211401	5.18716e-05	0.000146016	0.0176565	0.498599	0.367287	0.0711857	0.0447163	0	0.000409826	1	684.113	480.509
535	39.3885	0.0211516	5.18716e-05	0.000142927	0.0177074	0.498479	0.367204	0.0713455	0.0447118	0	0.000409727	1	684.481	480.45
536	39.4077	0.021163	5.18716e-05	0.000139903	0.0177584	0.498358	0.367121	0.0715053	0.0447073	0	0.000409628	1	684.85	480.391
537	39.4269	0.0211744	5.18716e-05	0.00013694	0.0178093	0.498238	0.367038	0.0716651	0.0447027	0	0.000409529	1	685.219	480.332
538	39.4462	0.0211858	5.18716e-05	0.000134039	0.0178603	0.498118	0.366955	0.0718248	0.0446981	0	0.000409431	1	685.588	480.273
539	39.4654	0.0211972	5.18716e-05	0.000131198	0.0179112	0.497998	0.366872	0.0719845	0.0446935	0	0.000409332	1	685.957	480.213
540	39.4846	0.0212086	5.18716e-05	0.000128415	0.0179621	0.497878	0.366789	0.0721442	0.0446889	0	0.000409233	1	686.326	480.154
541	39.5038	0.0212199	5.18716e-05	0.00012569	0.0180131	0.497758	0.366706	0.0723038	0.0446842	0	0.000409135	1	686.694	480.094
542	39.5231	0.0212313	5.18716e-05	0.000123022	0.018064	0.497638	0.366623	0.0724635	0.0446795	0	0.000409036	1	687.063	480.034
543	39.5423	0.0212426	5.18716e-05	0.000120408	0.0181149	0.497518	0.36654	0.0726231	0.0446748	0	0.000408937	1	687.432	479.974
544	39.5615	0.0212539	5.18716e-05	0.000117849	0.0181658	0.497398	0.366456	0.0727826	0.0446701	0	0.000408839	1	687.801	479.914
545	39.5808	0.0212652	5.18716e-05	0.000115343	0.0182168	0.497278	0.366373	0.0729422	0.0446653	0	0.00040874	1	688.17	479.854
546	39.6	0.0212765	5.18716e-05	0.000112889	0.0182677	0.497159	0.36629	0.0731017	0.0446606	0	0.000408642	1	688.539	479.794
547	39.6192	0.0212878	5.18716e-05	0.000110486	0.0183186	0.497039	0.366207	0.0732612	0.0446558	0	0.000408543	1	688.908	479.733
548	39.6385	0.021299	5.18716e-05	0.000108133	0.0183695	0.496919	0.366123	0.0734207	0.044651	0	0.000408445	1	689.276	479.673
549	39.6577	0.0213103	5.18716e-05	0.000105828	0.0184204	0.496799	0.36604	0.0735801	0.0446461	0	0.000408346	1	689.645	479.612
550	39.6769	0.0213215	5.18716e-05	0.000103572	0.0184713	0.49668	0.365956	0.0737396	0.0446412	0	0.000408248	1	690.014	479.551
551	39.6962	0.0213327	5.18716e-05	0.000101362	0.0185223	0.49656	0.365873	0.073899	0.0446364	0	0.00040815	1	690.383	479.49
552	39.7154	0.0213439	5.18716e-05	9.9199e-05	0.0185732	0.49644	0.36579	0.0740583	0.0446314	0	0.000408051	1	690.752	479.429
553	39.7346	0.0213551	5.18716e-05	9.70806e-05	0.0186241	0.496321	0.365706	0.0742177	0.0446265	0	0.000407953	1	691.12	479.368
554	39.7538	0.0213663	5.18716e-05	9.50064e-05	0.018675	0.496201	0.365623	0.074377	0.0446215	0	0.000407855	1	691.489	479.306
555	39.7731	0.0213774	5.18716e-05	9.29754e-05	0.0187259	0.496082	0.365539	0.0745363	0.0446166	0	0.000407756	1	691.858	479.245
556	39.7923	0.0213885	5.18716e-05	9.09868e-05	0.0187768	0.495962	0.365455	0.0746956	0.0446116	0	0.000407658	1	692.226	479.183
557	39.8115	0.0213997	5.18716e-05	8.90397e-05	0.0188276	0.495843	0.365372	0.0748548	0.0446065	0	0.00040756	1	692.595	479.121
558	39.8308	0.0214108	5.18716e-05	8.71333e-05	0.0188785	0.495723	0.365288	0.075014	0.0446015	0	0.000407462	1	692.964	479.059
559	39.85	0.0214219	5.18716e-05	8.52667e-05	0.0189294	0.495604	0.365205	0.0751732	0.0445964	0	0.000407364	1	693.332	478.997
560	39.8692	0.021433	5.18716e-05	8.34392e-05	0.0189803	0.495484	0.365121	0.0753323	0.0445913	0	0.000407266	1	693.701	478.934
561	39.8885	0.021444	5.18716e-05	8.16499e-05	0.0190312	0.495365	0.365037	0.0754915	0.0445862	0	0.000407167	1	694.069	478.872
562	39.9077	0.0214551	5.18716e-05	7.98981e-05	0.0190821	0.495246	0.364953	0.0756506	0.0445811	0	0.000407069	1	694.438	478.809
563	39.9269	0.0214661	5.18716e-05	7.8183e-05	0.019133	0.495127	0.36487	0.0758097	0.044576	0	0.000406971	1	694.806	478.746
564	39.9462	0.0214771	5.18716e-05	7.65039e-05	0.0191838	0.495007	0.364786	0.0759687	0.0445708	0	0.000406873	1	695.174	478.683
565	39.9654	0.0214882	5.18716e-05	7.48599e-05	0.0192347	0.494888	0.364702	0.0761277	0.0445656	0	0.000406775	1	695.543	478.62
566	39.9846	0.0214992	5.18716e-05	7.32505e-05	0.0192856	0.494769	0.364618	0.0762867	0.0445604	0	0.000406677	1	695.911	478.557
567	40.0038	0.0215101	5.62714e-05	7.16749e-05	0.0193408	0.494648	0.364533	0.0764454	0.044555	0	0.000406578	1	696.276	478.491
568	40.0231	0.0215211	5.62714e-05	7.01324e-05	0.0193959	0.494527	0.364447	0.076604	0.0445495	0	0.000406478	1	696.641	478.426
569	40.0423	0.0215321	5.62714e-05	6.86223e-05	0.0194511	0.494405	0.364362	0.0767625	0.044544	0	0.000406378	1	697.006	478.36
570	40.0615	0.021543	5.62714e-05	6.71439e-05	0.0195063	0.494284	0.364277	0.0769211	0.0445385	0	0.000406279	1	697.371	478.294
571	40.0808	0.0215539	5.62714e-05	6.56967e-05	0.0195614	0.494163	0.364191	0.0770796	0.044533	0	0.000406179	1	697.736	478.228
572	40.1	0.0215649	5.62714e-05	6.428e-05	0.0196166	0.494042	0.364106	0.0772381	0.0445275	0	0.00040608	1	698.101	478.161
573	40.1192	0.0215758	5.62714e-05	6.28931e-05	0.0196718	0.493921	0.36402	0.0773966	0.0445219	0	0.00040598	1	698.466	478.095
574	40.1385	0.0215866	5.62714e-05	6.15354e-05	0.0197269	0.4938	0.363934	0.077555	0.0445164	0	0.000405881	1	698.83	478.028
575	40.1577	0.0215975	5.62714e-05	6.02064e-05	0.0197821	0.493679	0.363849	0.0777134	0.0445108	0	0.000405781	1	699.195	477.961
576	40.1769	0.0216084	5.62714e-05	5.89055e-05	0.0198373	0.493558	0.363763	0.0778718	0.0445052	0	0.000405682	1	699.559	477.894
577	40.1962	0.0216192	5.62714e-05	5.7632e-05	0.0198924	0.493437	0.363678	0.0780301	0.0444996	0	0.000405582	1	699.924	477.827
578	40.2154	0.0216301	5.62714e-05	5.63854e-05	0.0199476	0.493316	0.363592	0.0781884	0.0444939	0	0.000405483	1	700.288	477.759
579	40.2346	0.0216409	5.62714e-05	5.51652e-05	0.0200027	0.493195	0.363507	0.0783467	0.0444882	0	0.000405384	1	700.653	477.692
580	40.2538	0.0216517	5.62714e-05	5.39707e-05	0.0200578	0.493075	0.363421	0.078505	0.0444825	0	0.000405284	1	701.017	477.624
581	40.2731	0.0216625	5.62714e-05	5.28016e-05	0.020113	0.492954	0.363335	0.0786632	0.0444768	0	0.000405185	1	701.381	477.556
582	40.2923	0.0216733	5.62714e-05	5.16572e-05	0.0201681	0.492833	0.36325	0.0788214	0.0444711	0	0.000405086	1	701.745	477.488
583	40.3115	0.021684	5.62714e-05	5.05371e-05	0.0202233	0.492712	0.363164	0.0789795	0.0444654	0	0.000404987	1	702.109	477.42
584	40.3308	0.0216948	5.62714e-05	4.94407e-05	0.0202784	0.492592	0.363078	0.0791377	0.0444596	0	0.000404887	1	702.473	477.351
585	40.35	0.0217055	5.62714e-05	4.83675e-05	0.0203335	0.492471	0.362993	0.0792958	0.0444538	0	0.000404788	1	702.837	477.283
586	40.3692	0.0217163	5.62714e-05	4.73172e-05	0.0203886	0.492351	0.362907	0.0794539	0.044448	0	0.000404689	1	703.201	477.214
587	40.3885	0.021727	5.62714e-05	4.62891e-05	0.0204438	0.49223	0.362821	0.0796119	0.0444422	0	0.00040459	1	703.565	477.145
588	40.4077	0.0217377	5.62714e-05	4.52829e-05	0.0204989	0.49211	0.362736	0.0797699	0.0444364	0	0.000404491	1	703.928	477.076
589	40.4269	0.0217484	5.62714e-05	4.42981e-05	0.020554	0.491989	0.36265	0.0799279	0.0444305	0	0.000404392	1	704.292	477.007
590	40.4462	0.021759	5.62714e-05	4.33342e-05	0.0206091	0.491869	0.362564	0.0800859	0.0444247	0	0.000404293	1	704.655	476.937
591	40.4654	0.0217697	5.62714e-05	4.23908e-05	0.0206642	0.491748	0.362478	0.0802438	0.0444188	0	0.000404194	1	705.019	476.868
592	40.4846	0.0217803	5.62714e-05	4.14675e-05	0.0207193	0.491628	0.362393	0.0804017	0.0444129	0	0.000404095	1	705.382	476.798
593	40.5038	0.021791	5.62714e-05	4.05639e-05	0.0207744	0.491508	0.362307	0.0805595	0.0444069	0	0.000403996	1	705.745	476.728
594	40.5231	0.0218016	5.62714e-05	3.96796e-05	0.0208295	0.491387	0.362221	0.0807174	0.044401	0	0.000403897	1	706.108	476.658
595	40.5423	0.0218122	5.62714e-05	3.88141e-05	0.0208846	0.491267	0.362135	0.0808752	0.044395	0	0.000403799	1	706.471	476.587
596	40.5615	0.0218228	5.62714e-05	3.7967e-05	0.0209397	0.491147	0.36205	0.0810329	0.0443891	0	0.0004037	1	706.834	476.517
597	40.5808	0.0218334	5.62714e-05	3.71381e-05	0.0209948	0.491027	0.361964	0.0811907	0.0443831	0	0.000403601	1	707.197	476.446
598	40.6	0.021844	5.62714e-05	3.63268e-05	0.0210499	0.490907	0.361878	0.0813484	0.044377	0	0.000403502	1	707.56	476.375
599	40.6192	0.0218545	5.62714e-05	3.55329e-05	0.021105	0.490787	0.361792	0.0815061	0.044371	0	0.000403404	1	707.923	476.304
600	40.6385	0.0218651	5.62714e-05	3.4756e-05	0.0211601	0.490667	0.361707	0.0816637	0.044365	0	0.000403305	1	708.285	476.233
601	40.6577	0.0218756	5.62714e-05	3.39957e-05	0.0212151	0.490547	0.361621	0.0818213	0.0443589	0	0.000403206	1	708.648	476.162
602	40.6769	0.0218861	5.62714e-05	3.32517e-05	0.0212702	0.490427	0.361535	0.0819789	0.0443528	0	0.000403108	1	709.01	476.09
603	40.6962	0.0218967	5.62714e-05	3.25236e-05	0.0213253	0.490307	0.361449	0.0821365	0.0443467	0	0.000403009	1	709.372	476.018
604	40.7154	0.0219072	5.62714e-05	3.18111e-05	0.0213804	0.490187	0.361363	0.082294	0.0443406	0	0.00040291	1	709.735	475.946
605	40.7346	0.0219176	5.62714e-05	3.11138e-05	0.0214354	0.490067	0.361278	0.0824515	0.0443345	0	0.000402812	1	710.097	475.874
606	40.7538	0.0219281	5.62714e-05	3.04316e-05	0.0214905	0.489947	0.361192	0.0826089	0.0443283	0	0.000402713	1	710.459	475.802
607	40.7731	0.0219386	5.62714e-05	2.97639e-05	0.0215455	0.489827	0.361106	0.0827664	0.0443222	0	0.000402615	1	710.821	475.73
608	40.7923	0.021949	5.62714e-05	2.91106e-05	0.0216006	0.489708	0.36102	0.0829238	0.044316	0	0.000402517	1	711.182	475.657
609	40.8115	0.0219595	5.62714e-05	2.84714e-05	0.0216557	0.489588	0.360934	0.0830811	0.0443098	0	0.000402418	1	711.544	475.584
610	40.8308	0.0219699	5.62714e-05	2.78459e-05	0.0217107	0.489468	0.360849	0.0832385	0.0443036	0	0.00040232	1	711.906	475.511
611	40.85	0.0219803	5.62714e-05	2.72338e-05	0.0217658	0.489349	0.360763	0.0833958	0.0442973	0	0.000402221	1	712.267	475.438
612	40.8692	0.0219907	5.62714e-05	2.66349e-05	0.0218208	0.489229	0.360677	0.083553	0.0442911	0	0.000402123	1	712.628	475.364
613	40.8885	0.0220011	5.62714e-05	2.60489e-05	0.0218758	0.48911	0.360591	0.0837103	0.0442848	0	0.000402025	1	712.99	475.291
614	40.9077	0.0220115	5.62714e-05	2.54756e-05	0.0219309	0.48899	0.360505	0.0838675	0.0442786	0	0.000401927	1	713.351	475.217
615	40.9269	0.0220218	5.62714e-05	2.49145e-05	0.0219859	0.488871	0.36042	0.0840247	0.0442723	0	0.000401828	1	713.712	475.143
616	40.9462	0.0220322	5.62714e-05	2.43656e-05	0.022041	0.488751	0.360334	0.0841818	0.0442659	0	0.00040173	1	714.073	475.069
617	40.9654	0.0220425	5.62714e-05	2.38285e-05	0.022096	0.488632	0.360248	0.0843389	0.0442596	0	0.000401632	1	714.434	474.995
618	40.9846	0.0220528	5.62714e-05	2.33031e-05	0.022151	0.488513	0.360162	0.084496	0.0442533	0	0.000401534	1	714.795	474.921
619	41.0038	0.0220632	5.88976e-05	2.27889e-05	0.0222086	0.488392	0.360076	0.0846528	0.0442468	0	0.000401435	1	715.153	474.845
620	41.0231	0.0220735	5.88976e-05	2.22859e-05	0.0222662	0.488271	0.359989	0.0848096	0.0442403	0	0.000401336	1	715.512	474.769
621	41.0423	0.0220838	5.88976e-05	2.17937e-05	0.0223238	0.488151	0.359902	0.0849664	0.0442338	0	0.000401237	1	715.871	474.692
622	41.0615	0.022094	5.88976e-05	2.13122e-05	0.0223814	0.48803	0.359815	0.0851231	0.0442273	0	0.000401138	1	716.229	474.616
623	41.0808	0.0221043	5.88976e-05	2.08411e-05	0.0224389	0.48791	0.359729	0.0852798	0.0442208	0	0.000401039	1	716.587	474.539
624	41.1	0.0221146	5.88976e-05	2.03802e-05	0.0224965	0.48779	0.359642	0.0854365	0.0442142	0	0.00040094	1	716.946	474.463
625	41.1192	0.0221248	5.88976e-05	1.99293e-05	0.0225541	0.487669	0.359555	0.0855931	0.0442077	0	0.000400841	1	717.304	474.386
626	41.1385	0.022135	5.88976e-05	1.94882e-05	0.0226116	0.487549	0.359468	0.0857497	0.0442011	0	0.000400742	1	717.662	474.309
627	41.1577	0.0221453	5.88976e-05	1.90566e-05	0.0226692	0.487429	0.359382	0.0859063	0.0441945	0	0.000400643	1	718.02	474.231
628	41.1769	0.0221555	5.88976e-05	1.86344e-05	0.0227268	0.487308	0.359295	0.0860628	0.0441879	0	0.000400544	1	718.378	474.154
629	41.1962	0.0221657	5.88976e-05	1.82214e-05	0.0227843	0.487188	0.359208	0.0862193	0.0441812	0	0.000400445	1	718.735	474.076
630	41.2154	0.0221759	5.88976e-05	1.78173e-05	0.0228419	0.487068	0.359122	0.0863757	0.0441746	0	0.000400346	1	719.093	473.998
631	41.2346	0.022186	5.88976e-05	1.7422e-05	0.0228994	0.486948	0.359035	0.0865322	0.044168	0	0.000400248	1	719.45	473.92
632	41.2538	0.0221962	5.88976e-05	1.70353e-05	0.022957	0.486828	0.358948	0.0866886	0.0441613	0	0.000400149	1	719.808	473.842
633	41.2731	0.0222063	5.88976e-05	1.6657e-05	0.0230145	0.486708	0.358862	0.0868449	0.0441546	0	0.00040005	1	720.165	473.764
634	41.2923	0.0222165	5.88976e-05	1.62869e-05	0.0230721	0.486588	0.358775	0.0870013	0.0441479	0	0.000399951	1	720.522	473.685
635	41.3115	0.0222266	5.88976e-05	1.59249e-05	0.0231296	0.486468	0.358688	0.0871576	0.0441412	0	0.000399853	1	720.879	473.607
636	41.3308	0.0222367	5.88976e-05	1.55708e-05	0.0231871	0.486348	0.358602	0.0873138	0.0441345	0	0.000399754	1	721.236	473.528
637	41.35	0.0222468	5.88976e-05	1.52244e-05	0.0232447	0.486228	0.358515	0.08747	0.0441277	0	0.000399656	1	721.593	473.449
638	41.3692	0.0222569	5.88976e-05	1.48856e-05	0.0233022	0.486108	0.358428	0.0876262	0.044121	0	0.000399557	1	721.949	473.369
639	41.3885	0.022267	5.88976e-05	1.45541e-05	0.0233597	0.485988	0.358342	0.0877824	0.0441142	0	0.000399459	1	722.306	473.29
640	41.4077	0.0222771	5.88976e-05	1.42299e-05	0.0234172	0.485868	0.358255	0.0879385	0.0441074	0	0.00039936	1	722.662	473.21
641	41.4269	0.0222871	5.88976e-05	1.39127e-05	0.0234748	0.485748	0.358168	0.0880946	0.0441007	0	0.000399262	1	723.019	473.13
642	41.4462	0.0222972	5.88976e-05	1.36025e-05	0.0235323	0.485629	0.358082	0.0882507	0.0440938	0	0.000399163	1	723.375	473.05
643	41.4654	0.0223072	5.88976e-05	1.32991e-05	0.0235898	0.485509	0.357995	0.0884067	0.044087	0	0.000399065	1	723.731	472.97
644	41.4846	0.0223173	5.88976e-05	1.30023e-05	0.0236473	0.485389	0.357909	0.0885627	0.0440802	0	0.000398966	1	724.087	472.89
645	41.5038	0.0223273	5.88976e-05	1.2712e-05	0.0237048	0.48527	0.357822	0.0887186	0.0440733	0	0.000398868	1	724.443	472.809
646	41.5231	0.0223373	5.88976e-05	1.2428e-05	0.0237623	0.48515	0.357735	0.0888745	0.0440665	0	0.00039877	1	724.798	472.729
647	41.5423	0.0223473	5.88976e-05	1.21503e-05	0.0238198	0.485031	0.357649	0.0890304	0.0440596	0	0.000398671	1	725.154	472.648
648	41.5615	0.0223573	5.88976e-05	1.18787e-05	0.0238773	0.484911	0.357562	0.0891863	0.0440527	0	0.000398573	1	725.509	472.567
649	41.5808	0.0223672	5.88976e-05	1.1613e-05	0.0239348	0.484792	0.357476	0.0893421	0.0440458	0	0.000398475	1	725.865	472.486
650	41.6	0.0223772	5.88976e-05	1.13531e-05	0.0239923	0.484672	0.357389	0.0894979	0.0440389	0	0.000398377	1	726.22	472.404
651	41.6192	0.0223871	5.88976e-05	1.10989e-05	0.0240498	0.484553	0.357303	0.0896536	0.044032	0	0.000398279	1	726.575	472.323
652	41.6385	0.0223971	5.88976e-05	1.08504e-05	0.0241072	0.484433	0.357216	0.0898093	0.044025	0	0.00039818	1	726.93	472.241
653	41.6577	0.022407	5.88976e-05	1.06072e-05	0.0241647	0.484314	0.35713	0.089965	0.0440181	0	0.000398082	1	727.285	472.159
654	41.6769	0.0224169	5.88976e-05	1.03694e-05	0.0242222	0.484195	0.357043	0.0901207	0.0440111	0	0.000397984	1	727.64	472.077
655	41.6962	0.0224268	5.88976e-05	1.01369e-05	0.0242797	0.484075	0.356956	0.0902763	0.0440041	0	0.000397886	1	727.995	471.995
656	41.7154	0.0224367	5.88976e-05	9.90945e-06	0.0243371	0.483956	0.35687	0.0904319	0.0439971	0	0.000397788	1	728.349	471.912
657	41.7346	0.0224466	5.88976e-05	9.68702e-06	0.0243946	0.483837	0.356783	0.0905874	0.0439901	0	0.00039769	1	728.704	471.83
658	41.7538	0.0224565	5.88976e-05	9.46948e-06	0.024452	0.483718	0.356697	0.0907429	0.0439831	0	0.000397592	1	729.058	471.747
659	41.7731	0.0224664	5.88976e-05	9.25674e-06	0.0245095	0.483599	0.356611	0.0908984	0.0439761	0	0.000397494	1	729.412	471.664
660	41.7923	0.0224762	5.88976e-05	9.04868e-06	0.024567	0.48348	0.356524	0.0910538	0.043969	0	0.000397397	1	729.766	471.581
661	41.8115	0.0224861	5.88976e-05	8.84521e-06	0.0246244	0.483361	0.356438	0.0912092	0.043962	0	0.000397299	1	730.12	471.498
662	41.8308	0.0224959	5.88976e-05	8.64623e-06	0.0246819	0.483242	0.356351	0.0913646	0.0439549	0	0.000397201	1	730.474	471.414
663	41.85	0.0225057	5.88976e-05	8.45164e-06	0.0247393	0.483123	0.356265	0.0915199	0.0439478	0	0.000397103	1	730.828	471.331
664	41.8692	0.0225155	5.88976e-05	8.26135e-06	0.0247967	0.483004	0.356178	0.0916752	0.0439407	0	0.000397005	1	731.181	471.247
665	41.8885	0.0225253	5.88976e-05	8.07526e-06	0.0248542	0.482885	0.356092	0.0918305	0.0439336	0	0.000396907	1	731.535	471.163
666	41.9077	0.0225351	5.88976e-05	7.89328e-06	0.0249116	0.482766	0.356006	0.0919857	0.0439265	0	0.00039681	1	731.888	471.079
667	41.9269	0.0225449	5.88976e-05	7.71533e-06	0.024969	0.482647	0.355919	0.0921409	0.0439194	0	0.000396712	1	732.241	470.994
668	41.9462	0.0225547	5.88976e-05	7.54131e-06	0.0250265	0.482528	0.355833	0.092296	0.0439122	0	0.000396614	1	732.595	470.91
669	41.9654	0.0225644	5.88976e-05	7.37115e-06	0.0250839	0.48241	0.355746	0.0924512	0.0439051	0	0.000396517	1	732.948	470.825
670	41.9846	0.0225742	5.88976e-05	7.20475e-06	0.0251413	0.482291	0.35566	0.0926062	0.0438979	0	0.000396419	1	733.3	470.74
671	42.0038	0.0225839	6.41865e-05	7.04204e-06	0.0252039	0.48217	0.355572	0.0927608	0.0438905	0	0.00039632	1	733.649	470.653
672	42.0231	0.0225936	6.41865e-05	6.88293e-06	0.0252664	0.482048	0.355484	0.0929153	0.0438831	0	0.00039622	1	733.998	470.565
673	42.0423	0.0226033	6.41865e-05	6.72736e-06	0.025329	0.481927	0.355395	0.0930698	0.0438756	0	0.00039612	1	734.347	470.477
674	42.0615	0.022613	6.41865e-05	6.57523e-06	0.0253916	0.481806	0.355307	0.0932243	0.0438682	0	0.000396021	1	734.695	470.389
675	42.0808	0.0226227	6.41865e-05	6.42648e-06	0.0254541	0.481685	0.355219	0.0933787	0.0438607	0	0.000395921	1	735.044	470.301
676	42.1	0.0226324	6.41865e-05	6.28103e-06	0.0255167	0.481564	0.355131	0.0935331	0.0438533	0	0.000395822	1	735.392	470.213
677	42.1192	0.0226421	6.41865e-05	6.13882e-06	0.0255792	0.481443	0.355043	0.0936874	0.0438458	0	0.000395722	1	735.74	470.124
678	42.1385	0.0226518	6.41865e-05	5.99976e-06	0.0256418	0.481322	0.354955	0.0938417	0.0438383	0	0.000395623	1	736.088	470.035
679	42.1577	0.0226614	6.41865e-05	5.8638e-06	0.0257043	0.481201	0.354867	0.093996	0.0438308	0	0.000395523	1	736.436	469.947
680	42.1769	0.0226711	6.41865e-05	5.73086e-06	0.0257668	0.48108	0.354778	0.0941502	0.0438233	0	0.000395424	1	736.784	469.857
681	42.1962	0.0226807	6.41865e-05	5.60088e-06	0.0258294	0.480959	0.35469	0.0943044	0.0438158	0	0.000395325	1	737.131	469.768
682	42.2154	0.0226903	6.41865e-05	5.4738e-06	0.0258919	0.480838	0.354602	0.0944585	0.0438082	0	0.000395225	1	737.479	469.679
683	42.2346	0.0226999	6.41865e-05	5.34954e-06	0.0259544	0.480718	0.354514	0.0946126	0.0438007	0	0.000395126	1	737.826	469.589
684	42.2538	0.0227095	6.41865e-05	5.22806e-06	0.026017	0.480597	0.354426	0.0947667	0.0437931	0	0.000395027	1	738.173	469.5
685	42.2731	0.0227191	6.41865e-05	5.10928e-06	0.0260795	0.480476	0.354338	0.0949207	0.0437855	0	0.000394927	1	738.521	469.41
686	42.2923	0.0227287	6.41865e-05	4.99315e-06	0.026142	0.480355	0.35425	0.0950747	0.043778	0	0.000394828	1	738.868	469.32
687	42.3115	0.0227383	6.41865e-05	4.87962e-06	0.0262045	0.480235	0.354162	0.0952287	0.0437704	0	0.000394729	1	739.214	469.23
688	42.3308	0.0227479	6.41865e-05	4.76861e-06	0.026267	0.480114	0.354074	0.0953826	0.0437628	0	0.00039463	1	739.561	469.139
689	42.35	0.0227574	6.41865e-05	4.66009e-06	0.0263295	0.479993	0.353986	0.0955365	0.0437552	0	0.000394531	1	739.908	469.049
690	42.3692	0.022767	6.41865e-05	4.554e-06	0.026392	0.479873	0.353898	0.0956904	0.0437475	0	0.000394432	1	740.254	468.958
691	42.3885	0.0227765	6.41865e-05	4.45027e-06	0.0264545	0.479752	0.35381	0.0958442	0.0437399	0	0.000394332	1	740.601	468.867
692	42.4077	0.022786	6.41865e-05	4.34887e-06	0.026517	0.479632	0.353722	0.095998	0.0437323	0	0.000394233	1	740.947	468.776
693	42.4269	0.0227955	6.41865e-05	4.24973e-06	0.0265795	0.479511	0.353634	0.0961517	0.0437246	0	0.000394134	1	741.293	468.685
694	42.4462	0.022805	6.41865e-05	4.15282e-06	0.0266419	0.479391	0.353547	0.0963054	0.0437169	0	0.000394035	1	741.639	468.594
695	42.4654	0.0228145	6.41865e-05	4.05807e-06	0.0267044	0.479271	0.353459	0.0964591	0.0437093	0	0.000393936	1	741.985	468.502
696	42.4846	0.022824	6.41865e-05	3.96545e-06	0.0267669	0.47915	0.353371	0.0966127	0.0437016	0	0.000393838	1	742.331	468.41
697	42.5038	0.0228335	6.41865e-05	3.87491e-06	0.0268294	0.47903	0.353283	0.0967663	0.0436939	0	0.000393739	1	742.676	468.319
698	42.5231	0.022843	6.41865e-05	3.78639e-06	0.0268918	0.47891	0.353195	0.0969198	0.0436862	0	0.00039364	1	743.022	468.227
699	42.5423	0.0228524	6.41865e-05	3.69986e-06	0.0269543	0.478789	0.353107	0.0970733	0.0436784	0	0.000393541	1	743.367	468.134
700	42.5615	0.0228619	6.41865e-05	3.61528e-06	0.0270167	0.478669	0.353019	0.0972268	0.0436707	0	0.000393442	1	743.712	468.042
701	42.5808	0.0228713	6.41865e-05	3.53259e-06	0.0270792	0.478549	0.352932	0.0973802	0.043663	0	0.000393343	1	744.058	467.95
702	42.6	0.0228807	6.41865e-05	3.45176e-06	0.0271416	0.478429	0.352844	0.0975336	0.0436552	0	0.000393245	1	744.403	467.857
703	42.6192	0.0228901	6.41865e-05	3.37275e-06	0.0272041	0.478309	0.352756	0.097687	0.0436475	0	0.000393146	1	744.748	467.764
704	42.6385	0.0228996	6.41865e-05	3.29552e-06	0.0272665	0.478189	0.352668	0.0978403	0.0436397	0	0.000393047	1	745.092	467.671
705	42.6577	0.022909	6.41865e-05	3.22002e-06	0.027329	0.478069	0.352581	0.0979936	0.0436319	0	0.000392948	1	745.437	467.578
706	42.6769	0.0229183	6.41865e-05	3.14622e-06	0.0273914	0.477949	0.352493	0.0981468	0.0436241	0	0.00039285	1	745.781	467.485
707	42.6962	0.0229277	6.41865e-05	3.07409e-06	0.0274538	0.477829	0.352405	0.0983	0.0436163	0	0.000392751	1	746.126	467.391
708	42.7154	0.0229371	6.41865e-05	3.00358e-06	0.0275162	0.477709	0.352318	0.0984532	0.0436085	0	0.000392653	1	746.47	467.298
709	42.7346	0.0229465	6.41865e-05	2.93466e-06	0.0275787	0.477589	0.35223	0.0986063	0.0436007	0	0.000392554	1	746.814	467.204
710	42.7538	0.0229558	6.41865e-05	2.86729e-06	0.0276411	0.477469	0.352142	0.0987594	0.0435929	0	0.000392456	1	747.158	467.11
711	42.7731	0.0229651	6.41865e-05	2.80144e-06	0.0277035	0.477349	0.352055	0.0989124	0.043585	0	0.000392357	1	747.502	467.016
712	42.7923	0.0229745	6.41865e-05	2.73708e-06	0.0277659	0.477229	0.351967	0.0990655	0.0435772	0	0.000392259	1	747.846	466.922
713	42.8115	0.0229838	6.41865e-05	2.67417e-06	0.0278283	0.47711	0.351879	0.0992184	0.0435693	0	0.00039216	1	748.189	466.827
714	42.8308	0.0229931	6.41865e-05	2.61268e-06	0.0278907	0.47699	0.351792	0.0993714	0.0435615	0	0.000392062	1	748.533	466.733
715	42.85	0.0230024	6.41865e-05	2.55259e-06	0.0279531	0.47687	0.351704	0.0995243	0.0435536	0	0.000391963	1	748.876	466.638
716	42.8692	0.0230117	6.41865e-05	2.49385e-06	0.0280155	0.476751	0.351617	0.0996771	0.0435457	0	0.000391865	1	749.219	466.543
717	42.8885	0.023021	6.41865e-05	2.43644e-06	0.0280779	0.476631	0.351529	0.0998299	0.0435378	0	0.000391767	1	749.563	466.448
718	42.9077	0.0230303	6.41865e-05	2.38032e-06	0.0281403	0.476511	0.351442	0.0999827	0.0435299	0	0.000391668	1	749.906	466.353
719	42.9269	0.0230395	6.41865e-05	2.32548e-06	0.0282026	0.476392	0.351354	0.100135	0.043522	0	0.00039157	1	750.248	466.258
720	42.9462	0.0230488	6.41865e-05	2.27188e-06	0.028265	0.476272	0.351267	0.100288	0.0435141	0	0.000391472	1	750.591	466.162
721	42.9654	0.0230581	6.41865e-05	2.2195e-06	0.0283274	0.476153	0.351179	0.100441	0.0435061	0	0.000391374	1	750.934	466.067
722	42.9846	0.0230673	6.41865e-05	2.1683e-06	0.0283898	0.476033	0.351092	0.100593	0.0434982	0	0.000391275	1	751.276	465.971
723	43.0038	0.0230765	6.80209e-05	2.11826e-06	0.0284558	0.475912	0.351003	0.100746	0.0434901	0	0.000391176	1	751.616	465.873
724	43.0231	0.0230857	6.80209e-05	2.06936e-06	0.0285219	0.475791	0.350914	0.100898	0.0434819	0	0.000391076	1	751.955	465.775
725	43.0423	0.023095	6.80209e-05	2.02157e-06	0.028588	0.47567	0.350826	0.10105	0.0434738	0	0.000390976	1	752.294	465.677
726	43.0615	0.0231042	6.80209e-05	1.97486e-06	0.0286541	0.475549	0.350737	0.101202	0.0434657	0	0.000390877	1	752.634	465.579
727	43.0808	0.0231134	6.80209e-05	1.92922e-06	0.0287202	0.475427	0.350648	0.101354	0.0434575	0	0.000390777	1	752.973	465.481
728	43.1	0.0231225	6.80209e-05	1.88461e-06	0.0287862	0.475306	0.350559	0.101506	0.0434493	0	0.000390678	1	753.311	465.382
729	43.1192	0.0231317	6.80209e-05	1.84101e-06	0.0288523	0.475185	0.350471	0.101658	0.0434412	0	0.000390578	1	753.65	465.283
730	43.1385	0.0231409	6.80209e-05	1.79841e-06	0.0289183	0.475064	0.350382	0.10181	0.043433	0	0.000390479	1	753.989	465.185
731	43.1577	0.02315	6.80209e-05	1.75678e-06	0.0289844	0.474943	0.350293	0.101962	0.0434248	0	0.000390379	1	754.327	465.086
732	43.1769	0.0231592	6.80209e-05	1.71609e-06	0.0290505	0.474822	0.350205	0.102114	0.0434166	0	0.00039028	1	754.665	464.986
733	43.1962	0.0231683	6.80209e-05	1.67633e-06	0.0291165	0.474702	0.350116	0.102265	0.0434084	0	0.000390181	1	755.004	464.887
734	43.2154	0.0231775	6.80209e-05	1.63748e-06	0.0291825	0.474581	0.350028	0.102417	0.0434002	0	0.000390081	1	755.342	464.788
735	43.2346	0.0231866	6.80209e-05	1.59951e-06	0.0292486	0.47446	0.349939	0.102569	0.043392	0	0.000389982	1	755.68	464.688
736	43.2538	0.0231957	6.80209e-05	1.56241e-06	0.0293146	0.474339	0.349851	0.102721	0.0433837	0	0.000389883	1	756.018	464.589
737	43.2731	0.0232048	6.80209e-05	1.52616e-06	0.0293806	0.474218	0.349762	0.102872	0.0433755	0	0.000389783	1	756.355	464.489
738	43.2923	0.0232139	6.80209e-05	1.49073e-06	0.0294467	0.474098	0.349674	0.103024	0.0433673	0	0.000389684	1	756.693	464.389
739	43.3115	0.023223	6.80209e-05	1.45611e-06	0.0295127	0.473977	0.349585	0.103175	0.043359	0	0.000389585	1	757.03	464.288
740	43.3308	0.0232321	6.80209e-05	1.42228e-06	0.0295787	0.473856	0.349497	0.103327	0.0433507	0	0.000389486	1	757.368	464.188
741	43.35	0.0232411	6.80209e-05	1.38922e-06	0.0296447	0.473736	0.349408	0.103478	0.0433425	0	0.000389387	1	757.705	464.088
742	43.3692	0.0232502	6.80209e-05	1.35692e-06	0.0297107	0.473615	0.34932	0.10363	0.0433342	0	0.000389287	1	758.042	463.987
743	43.3885	0.0232593	6.80209e-05	1.32536e-06	0.0297767	0.473494	0.349231	0.103781	0.0433259	0	0.000389188	1	758.379	463.886
744	43.4077	0.0232683	6.80209e-05	1.29452e-06	0.0298427	0.473374	0.349143	0.103933	0.0433176	0	0.000389089	1	758.716	463.785
745	43.4269	0.0232773	6.80209e-05	1.26439e-06	0.0299087	0.473253	0.349055	0.104084	0.0433093	0	0.00038899	1	759.052	463.684
746	43.4462	0.0232864	6.80209e-05	1.23495e-06	0.0299747	0.473133	0.348966	0.104235	0.043301	0	0.000388891	1	759.389	463.583
747	43.4654	0.0232954	6.80209e-05	1.20618e-06	0.0300407	0.473012	0.348878	0.104386	0.0432927	0	0.000388792	1	759.725	463.482
748	43.4846	0.0233044	6.80209e-05	1.17807e-06	0.0301066	0.472892	0.34879	0.104538	0.0432843	0	0.000388693	1	760.062	463.38
749	43.5038	0.0233134	6.80209e-05	1.15061e-06	0.0301726	0.472772	0.348701	0.104689	0.043276	0	0.000388594	1	760.398	463.279
750	43.5231	0.0233224	6.80209e-05	1.12377e-06	0.0302386	0.472651	0.348613	0.10484	0.0432676	0	0.000388495	1	760.734	463.177
751	43.5423	0.0233314	6.80209e-05	1.09755e-06	0.0303045	0.472531	0.348525	0.104991	0.0432593	0	0.000388396	1	761.07	463.075
752	43.5615	0.0233403	6.80209e-05	1.07193e-06	0.0303705	0.472411	0.348436	0.105142	0.0432509	0	0.000388298	1	761.406	462.973
753	43.5808	0.0233493	6.80209e-05	1.04691e-06	0.0304364	0.472291	0.348348	0.105293	0.0432426	0	0.000388199	1	761.741	462.871
754	43.6	0.0233583	6.80209e-05	1.02245e-06	0.0305024	0.47217	0.34826	0.105444	0.0432342	0	0.0003881	1	762.077	462.768
755	43.6192	0.0233672	6.80209e-05	9.9856e-07	0.0305683	0.47205	0.348172	0.105595	0.0432258	0	0.000388001	1	762.412	462.666
756	43.6385	0.0233761	6.80209e-05	9.75217e-07	0.0306343	0.47193	0.348084	0.105746	0.0432174	0	0.000387902	1	762.747	462.563
757	43.6577	0.0233851	6.80209e-05	9.52412e-07	0.0307002	0.47181	0.347996	0.105896	0.043209	0	0.000387804	1	763.083	462.46
758	43.6769	0.023394	6.80209e-05	9.30131e-07	0.0307662	0.47169	0.347907	0.106047	0.0432006	0	0.000387705	1	763.418	462.357
759	43.6962	0.0234029	6.80209e-05	9.08363e-07	0.0308321	0.47157	0.347819	0.106198	0.0431922	0	0.000387606	1	763.753	462.254
760	43.7154	0.0234118	6.80209e-05	8.87097e-07	0.030898	0.47145	0.347731	0.106349	0.0431838	0	0.000387508	1	764.087	462.151
761	43.7346	0.0234207	6.80209e-05	8.6632e-07	0.0309639	0.47133	0.347643	0.106499	0.0431753	0	0.000387409	1	764.422	462.048
762	43.7538	0.0234296	6.80209e-05	8.46023e-07	0.0310298	0.47121	0.347555	0.10665	0.0431669	0	0.000387311	1	764.757	461.944
763	43.7731	0.0234385	6.80209e-05	8.26193e-07	0.0310958	0.47109	0.347467	0.106801	0.0431585	0	0.000387212	1	765.091	461.841
764	43.7923	0.0234474	6.80209e-05	8.06821e-07	0.0311617	0.47097	0.347379	0.106951	0.04315	0	0.000387114	1	765.425	461.737
765	43.8115	0.0234562	6.80209e-05	7.87896e-07	0.0312276	0.47085	0.347291	0.107102	0.0431415	0	0.000387015	1	765.759	461.633
766	43.8308	0.0234651	6.80209e-05	7.69408e-07	0.0312935	0.470731	0.347203	0.107252	0.0431331	0	0.000386917	1	766.093	461.529
767	43.85	0.0234739	6.80209e-05	7.51347e-07	0.0313593	0.470611	0.347115	0.107402	0.0431246	0	0.000386818	1	766.427	461.425
768	43.8692	0.0234828	6.80209e-05	7.33704e-07	0.0314252	0.470491	0.347027	0.107553	0.0431161	0	0.00038672	1	766.761	461.32
769	43.8885	0.0234916	6.80209e-05	7.16468e-07	0.0314911	0.470372	0.346939	0.107703	0.0431076	0	0.000386621	1	767.095	461.216
770	43.9077	0.0235004	6.80209e-05	6.9963e-07	0.031557	0.470252	0.346851	0.107853	0.0430991	0	0.000386523	1	767.428	461.111
771	43.9269	0.0235093	6.80209e-05	6.83183e-07	0.0316229	0.470132	0.346764	0.108004	0.0430906	0	0.000386425	1	767.762	461.006
772	43.9462	0.0235181	6.80209e-05	6.67115e-07	0.0316887	0.470013	0.346676	0.108154	0.0430821	0	0.000386326	1	768.095	460.902
773	43.9654	0.0235269	6.80209e-05	6.5142e-07	0.0317546	0.469893	0.346588	0.108304	0.0430736	0	0.000386228	1	768.428	460.797
774	43.9846	0.0235357	6.80209e-05	6.36089e-07	0.0318205	0.469774	0.3465	0.108454	0.0430651	0	0.00038613	1	768.761	460.691
775	44.0038	0.0235444	7.24244e-05	6.21112e-07	0.0318906	0.469652	0.346411	0.108604	0.0430564	0	0.00038603	1	769.091	460.584
776	44.0231	0.0235532	7.24244e-05	6.06483e-07	0.0319607	0.46953	0.346321	0.108753	0.0430476	0	0.00038593	1	769.42	460.477
777	44.0423	0.023562	7.24244e-05	5.92193e-07	0.0320308	0.469409	0.346232	0.108903	0.0430389	0	0.00038583	1	769.749	460.369
778	44.0615	0.0235707	7.24244e-05	5.78235e-07	0.0321009	0.469287	0.346143	0.109052	0.0430302	0	0.00038573	1	770.078	460.261
779	44.0808	0.0235795	7.24244e-05	5.646e-07	0.032171	0.469166	0.346054	0.109202	0.0430214	0	0.00038563	1	770.407	460.153
780	44.1	0.0235882	7.24244e-05	5.51282e-07	0.0322411	0.469045	0.345964	0.109351	0.0430127	0	0.000385531	1	770.736	460.045
781	44.1192	0.023597	7.24244e-05	5.38274e-07	0.0323112	0.468923	0.345875	0.1095	0.0430039	0	0.000385431	1	771.065	459.937
782	44.1385	0.0236057	7.24244e-05	5.25567e-07	0.0323813	0.468802	0.345786	0.10965	0.0429952	0	0.000385331	1	771.394	459.829
783	44.1577	0.0236144	7.24244e-05	5.13157e-07	0.0324514	0.468681	0.345697	0.109799	0.0429864	0	0.000385231	1	771.722	459.72
784	44.1769	0.0236231	7.24244e-05	5.01034e-07	0.0325214	0.468559	0.345608	0.109948	0.0429776	0	0.000385132	1	772.05	459.612
785	44.1962	0.0236318	7.24244e-05	4.89194e-07	0.0325915	0.468438	0.345519	0.110097	0.0429688	0	0.000385032	1	772.379	459.503
786	44.2154	0.0236405	7.24244e-05	4.77629e-07	0.0326616	0.468317	0.34543	0.110247	0.04296	0	0.000384932	1	772.707	459.394
787	44.2346	0.0236492	7.24244e-05	4.66333e-07	0.0327316	0.468196	0.34534	0.110396	0.0429512	0	0.000384833	1	773.035	459.285
788	44.2538	0.0236579	7.24244e-05	4.55301e-07	0.0328017	0.468075	0.345251	0.110545	0.0429424	0	0.000384733	1	773.363	459.176
789	44.2731	0.0236666	7.24244e-05	4.44526e-07	0.0328717	0.467953	0.345162	0.110694	0.0429336	0	0.000384634	1	773.69	459.067
790	44.2923	0.0236752	7.24244e-05	4.34001e-07	0.0329418	0.467832	0.345073	0.110843	0.0429248	0	0.000384534	1	774.018	458.958
791	44.3115	0.0236839	7.24244e-05	4.23723e-07	0.0330118	0.467711	0.344984	0.110992	0.042916	0	0.000384435	1	774.345	458.848
792	44.3308	0.0236925	7.24244e-05	4.13683e-07	0.0330818	0.46759	0.344895	0.11114	0.0429071	0	0.000384335	1	774.673	458.739
793	44.35	0.0237012	7.24244e-05	4.03879e-07	0.0331519	0.467469	0.344807	0.111289	0.0428983	0	0.000384236	1	775	458.629
794	44.3692	0.0237098	7.24244e-05	3.94303e-07	0.0332219	0.467348	0.344718	0.111438	0.0428895	0	0.000384136	1	775.327	458.519
795	44.3885	0.0237184	7.24244e-05	3.84951e-07	0.0332919	0.467228	0.344629	0.111587	0.0428806	0	0.000384037	1	775.654	458.409
796	44.4077	0.023727	7.24244e-05	3.75817e-07	0.0333619	0.467107	0.34454	0.111736	0.0428718	0	0.000383938	1	775.981	458.299
797	44.4269	0.0237356	7.24244e-05	3.66897e-07	0.0334319	0.466986	0.344451	0.111884	0.0428629	0	0.000383838	1	776.307	458.188
798	44.4462	0.0237442	7.24244e-05	3.58185e-07	0.0335019	0.466865	0.344362	0.112033	0.042854	0	0.000383739	1	776.634	458.078
799	44.4654	0.0237528	7.24244e-05	3.49677e-07	0.0335719	0.466744	0.344273	0.112181	0.0428452	0	0.00038364	1	776.96	457.968
800	44.4846	0.0237614	7.24244e-05	3.41368e-07	0.0336419	0.466624	0.344184	0.11233	0.0428363	0	0.00038354	1	777.287	457.857
801	44.5038	0.02377	7.24244e-05	3.33254e-07	0.0337119	0.466503	0.344096	0.112478	0.0428274	0	0.000383441	1	777.613	457.746
802	44.5231	0.0237786	7.24244e-05	3.2533e-07	0.0337819	0.466382	0.344007	0.112627	0.0428185	0	0.000383342	1	777.939	457.635
803	44.5423	0.0237871	7.24244e-05	3.17591e-07	0.0338519	0.466261	0.343918	0.112775	0.0428096	0	0.000383243	1	778.265	457.524
804	44.5615	0.0237957	7.24244e-05	3.10034e-07	0.0339219	0.466141	0.34383	0.112924	0.0428007	0	0.000383144	1	778.591	457.413
805	44.5808	0.0238042	7.24244e-05	3.02653e-07	0.0339918	0.46602	0.343741	0.113072	0.0427918	0	0.000383045	1	778.916	457.302
806	44.6	0.0238128	7.24244e-05	2.95446e-07	0.0340618	0.4659	0.343652	0.11322	0.0427829	0	0.000382946	1	779.242	457.19
807	44.6192	0.0238213	7.24244e-05	2.88409e-07	0.0341317	0.465779	0.343563	0.113368	0.042774	0	0.000382847	1	779.567	457.079
808	44.6385	0.0238298	7.24244e-05	2.81536e-07	0.0342017	0.465659	0.343475	0.113517	0.042765	0	0.000382748	1	779.893	456.967
809	44.6577	0.0238384	7.24244e-05	2.74824e-07	0.0342716	0.465538	0.343386	0.113665	0.0427561	0	0.000382649	1	780.218	456.855
810	44.6769	0.0238469	7.24244e-05	2.68271e-07	0.0343416	0.465418	0.343298	0.113813	0.0427472	0	0.00038255	1	780.543	456.743
811	44.6962	0.0238554	7.24244e-05	2.61871e-07	0.0344115	0.465298	0.343209	0.113961	0.0427382	0	0.000382451	1	780.868	456.631
812	44.7154	0.0238639	7.24244e-05	2.55622e-07	0.0344815	0.465177	0.343121	0.114109	0.0427293	0	0.000382352	1	781.193	456.519
813	44.7346	0.0238724	7.24244e-05	2.49519e-07	0.0345514	0.465057	0.343032	0.114257	0.0427203	0	0.000382253	1	781.517	456.407
814	44.7538	0.0238808	7.24244e-05	2.43561e-07	0.0346213	0.464937	0.342944	0.114405	0.0427114	0	0.000382154	1	781.842	456.294
815	44.7731	0.0238893	7.24244e-05	2.37742e-07	0.0346912	0.464816	0.342855	0.114553	0.0427024	0	0.000382055	1	782.166	456.182
816	44.7923	0.0238978	7.24244e-05	2.32061e-07	0.0347611	0.464696	0.342767	0.114701	0.0426934	0	0.000381956	1	782.491	456.069
817	44.8115	0.0239062	7.24244e-05	2.26513e-07	0.034831	0.464576	0.342678	0.114848	0.0426845	0	0.000381857	1	782.815	455.956
818	44.8308	0.0239147	7.24244e-05	2.21096e-07	0.0349009	0.464456	0.34259	0.114996	0.0426755	0	0.000381759	1	783.139	455.843
819	44.85	0.0239231	7.24244e-05	2.15807e-07	0.0349708	0.464336	0.342501	0.115144	0.0426665	0	0.00038166	1	783.463	455.73
820	44.8692	0.0239316	7.24244e-05	2.10642e-07	0.0350407	0.464216	0.342413	0.115291	0.0426575	0	0.000381561	1	783.786	455.617
821	44.8885	0.02394	7.24244e-05	2.05599e-07	0.0351106	0.464096	0.342325	0.115439	0.0426485	0	0.000381463	1	784.11	455.504
822	44.9077	0.0239484	7.24244e-05	2.00676e-07	0.0351805	0.463976	0.342236	0.115587	0.0426395	0	0.000381364	1	784.434	455.39
823	44.9269	0.0239568	7.24244e-05	1.95868e-07	0.0352504	0.463856	0.342148	0.115734	0.0426305	0	0.000381265	1	784.757	455.277
824	44.9462	0.0239652	7.24244e-05	1.91174e-07	0.0353202	0.463736	0.34206	0.115882	0.0426215	0	0.000381167	1	785.08	455.163
825	44.9654	0.0239736	7.24244e-05	1.86591e-07	0.0353901	0.463616	0.341971	0.116029	0.0426125	0	0.000381068	1	785.403	455.049
826	44.9846	0.023982	7.24244e-05	1.82116e-07	0.03546	0.463496	0.341883	0.116176	0.0426034	0	0.00038097	1	785.727	454.935
827	45.0038	0.0239904	8.07368e-05	1.77747e-07	0.0355378	0.463372	0.341792	0.116323	0.0425941	0	0.000380868	1	786.043	454.818
828	45.0231	0.0239988	8.07368e-05	1.73481e-07	0.0356157	0.463248	0.341701	0.116469	0.0425847	0	0.000380766	1	786.359	454.7
829	45.0423	0.0240071	8.07368e-05	1.69317e-07	0.0356936	0.463125	0.34161	0.116616	0.0425753	0	0.000380665	1	786.675	454.582
830	45.0615	0.0240155	8.07368e-05	1.6525e-07	0.0357714	0.463001	0.341519	0.116762	0.0425659	0	0.000380563	1	786.991	454.463
831	45.0808	0.0240239	8.07368e-05	1.6128e-07	0.0358493	0.462878	0.341428	0.116908	0.0425565	0	0.000380461	1	787.307	454.345
832	45.1	0.0240322	8.07368e-05	1.57404e-07	0.0359271	0.462754	0.341337	0.117054	0.0425471	0	0.00038036	1	787.623	454.227
833	45.1192	0.0240406	8.07368e-05	1.5362e-07	0.036005	0.46263	0.341246	0.1172	0.0425377	0	0.000380258	1	787.938	454.108
834	45.1385	0.0240489	8.07368e-05	1.49926e-07	0.0360828	0.462507	0.341155	0.117346	0.0425283	0	0.000380157	1	788.254	453.99
835	45.1577	0.0240572	8.07368e-05	1.46319e-07	0.0361606	0.462384	0.341064	0.117492	0.0425188	0	0.000380055	1	788.569	453.871
836	45.1769	0.0240655	8.07368e-05	1.42798e-07	0.0362384	0.46226	0.340974	0.117638	0.0425094	0	0.000379954	1	788.884	453.752
837	45.1962	0.0240738	8.07368e-05	1.3936e-07	0.0363162	0.462137	0.340883	0.117784	0.0425	0	0.000379853	1	789.199	453.633
838	45.2154	0.0240822	8.07368e-05	1.36004e-07	0.036394	0.462013	0.340792	0.11793	0.0424905	0	0.000379751	1	789.514	453.514
839	45.2346	0.0240904	8.07368e-05	1.32728e-07	0.0364718	0.46189	0.340701	0.118076	0.0424811	0	0.00037965	1	789.829	453.395
840	45.2538	0.0240987	8.07368e-05	1.29529e-07	0.0365496	0.461767	0.34061	0.118222	0.0424717	0	0.000379548	1	790.144	453.275
841	45.2731	0.024107	8.07368e-05	1.26407e-07	0.0366274	0.461644	0.34052	0.118368	0.0424622	0	0.000379447	1	790.458	453.156
842	45.2923	0.0241153	8.07368e-05	1.23358e-07	0.0367052	0.46152	0.340429	0.118513	0.0424528	0	0.000379346	1	790.773	453.036
843	45.3115	0.0241236	8.07368e-05	1.20382e-07	0.036783	0.461397	0.340338	0.118659	0.0424433	0	0.000379245	1	791.087	452.917
844	45.3308	0.0241318	8.07368e-05	1.17477e-07	0.0368607	0.461274	0.340248	0.118804	0.0424338	0	0.000379143	1	791.401	452.797
845	45.35	0.0241401	8.07368e-05	1.14641e-07	0.0369385	0.461151	0.340157	0.11895	0.0424244	0	0.000379042	1	791.715	452.677
846	45.3692	0.0241483	8.07368e-05	1.11873e-07	0.0370163	0.461028	0.340066	0.119096	0.0424149	0	0.000378941	1	792.029	452.557
847	45.3885	0.0241566	8.07368e-05	1.09171e-07	0.037094	0.460905	0.339976	0.119241	0.0424054	0	0.00037884	1	792.343	452.437
848	45.4077	0.0241648	8.07368e-05	1.06532e-07	0.0371717	0.460782	0.339885	0.119386	0.042396	0	0.000378739	1	792.657	452.316
849	45.4269	0.024173	8.07368e-05	1.03957e-07	0.0372495	0.460659	0.339795	0.119532	0.0423865	0	0.000378638	1	792.97	452.196
850	45.4462	0.0241813	8.07368e-05	1.01443e-07	0.0373272	0.460536	0.339704	0.119677	0.042377	0	0.000378537	1	793.283	452.076
851	45.4654	0.0241895	8.07368e-05	9.89896e-08	0.0374049	0.460413	0.339614	0.119822	0.0423675	0	0.000378436	1	793.597	451.955
852	45.4846	0.0241977	8.07368e-05	9.65943e-08	0.0374826	0.46029	0.339523	0.119968	0.042358	0	0.000378335	1	793.91	451.834
853	45.5038	0.0242059	8.07368e-05	9.42561e-08	0.0375604	0.460167	0.339433	0.120113	0.0423485	0	0.000378234	1	794.223	451.714
854	45.5231	0.0242141	8.07368e-05	9.19738e-08	0.0376381	0.460045	0.339342	0.120258	0.042339	0	0.000378133	1	794.536	451.593
855	45.5423	0.0242223	8.07368e-05	8.9746e-08	0.0377158	0.459922	0.339252	0.120403	0.0423295	0	0.000378032	1	794.848	451.472
856	45.5615	0.0242305	8.07368e-05	8.75714e-08	0.0377935	0.459799	0.339161	0.120548	0.04232	0	0.000377931	1	795.161	451.35
857	45.5808	0.0242386	8.07368e-05	8.54488e-08	0.0378711	0.459676	0.339071	0.120693	0.0423104	0	0.00037783	1	795.473	451.229
858	45.6	0.0242468	8.07368e-05	8.33769e-08	0.0379488	0.459554	0.338981	0.120838	0.0423009	0	0.000377729	1	795.786	451.108
859	45.6192	0.0242549	8.07368e-05	8.13546e-08	0.0380265	0.459431	0.33889	0.120983	0.0422914	0	0.000377629	1	796.098	450.986
860	45.6385	0.0242631	8.07368e-05	7.93807e-08	0.0381042	0.459309	0.3388	0.121128	0.0422819	0	0.000377528	1	796.41	450.865
861	45.6577	0.0242712	8.07368e-05	7.7454e-08	0.0381818	0.459186	0.33871	0.121273	0.0422723	0	0.000377427	1	796.722	450.743
862	45.6769	0.0242794	8.07368e-05	7.55735e-08	0.0382595	0.459063	0.338619	0.121417	0.0422628	0	0.000377326	1	797.034	450.621
863	45.6962	0.0242875	8.07368e-05	7.3738e-08	0.0383371	0.458941	0.338529	0.121562	0.0422533	0	0.000377226	1	797.346	450.499
864	45.7154	0.0242956	8.07368e-05	7.19465e-08	0.0384148	0.458819	0.338439	0.121707	0.0422437	0	0.000377125	1	797.657	450.377
865	45.7346	0.0243038	8.07368e-05	7.01979e-08	0.0384924	0.458696	0.338349	0.121851	0.0422342	0	0.000377024	1	797.969	450.255
866	45.7538	0.0243119	8.07368e-05	6.84913e-08	0.03857	0.458574	0.338259	0.121996	0.0422246	0	0.000376924	1	798.28	450.133
867	45.7731	0.02432	8.07368e-05	6.68256e-08	0.0386476	0.458451	0.338169	0.122141	0.0422151	0	0.000376823	1	798.591	450.011
868	45.7923	0.0243281	8.07368e-05	6.51998e-08	0.0387253	0.458329	0.338078	0.122285	0.0422055	0	0.000376723	1	798.902	449.888
869	45.8115	0.0243362	8.07368e-05	6.36131e-08	0.0388029	0.458207	0.337988	0.122429	0.0421959	0	0.000376622	1	799.213	449.766
870	45.8308	0.0243443	8.07368e-05	6.20645e-08	0.0388805	0.458084	0.337898	0.122574	0.0421864	0	0.000376522	1	799.524	449.643
871	45.85	0.0243523	8.07368e-05	6.05531e-08	0.0389581	0.457962	0.337808	0.122718	0.0421768	0	0.000376421	1	799.834	449.52
872	45.8692	0.0243604	8.07368e-05	5.9078e-08	0.0390357	0.45784	0.337718	0.122863	0.0421672	0	0.000376321	1	800.145	449.397
873	45.8885	0.0243685	8.07368e-05	5.76384e-08	0.0391133	0.457718	0.337628	0.123007	0.0421576	0	0.00037622	1	800.455	449.274
874	45.9077	0.0243765	8.07368e-05	5.62333e-08	0.0391908	0.457596	0.337538	0.123151	0.042148	0	0.00037612	1	800.766	449.151
875	45.9269	0.0243846	8.07368e-05	5.48621e-08	0.0392684	0.457474	0.337448	0.123295	0.0421385	0	0.00037602	1	801.076	449.028
876	45.9462	0.0243926	8.07368e-05	5.35239e-08	0.039346	0.457352	0.337358	0.123439	0.0421289	0	0.000375919	1	801.386	448.905
877	45.9654	0.0244007	8.07368e-05	5.22179e-08	0.0394235	0.45723	0.337268	0.123583	0.0421193	0	0.000375819	1	801.696	448.781
878	45.9846	0.0244087	8.07368e-05	5.09433e-08	0.0395011	0.457108	0.337179	0.123727	0.0421097	0	0.000375719	1	802.006	448.658
879	46.0038	0.0244167	8.72399e-05	4.96994e-08	0.0395849	0.456983	0.337086	0.123871	0.0420998	0	0.000375616	1	802.31	448.531
880	46.0231	0.0244248	8.72399e-05	4.84855e-08	0.0396687	0.456858	0.336994	0.124014	0.0420899	0	0.000375513	1	802.614	448.405
881	46.0423	0.0244328	8.72399e-05	4.73009e-08	0.0397524	0.456733	0.336902	0.124157	0.04208	0	0.000375411	1	802.918	448.278
882	46.0615	0.0244408	8.72399e-05	4.61448e-08	0.0398362	0.456608	0.33681	0.1243	0.0420702	0	0.000375308	1	803.222	448.151
883	46.0808	0.0244488	8.72399e-05	4.50166e-08	0.03992	0.456483	0.336718	0.124443	0.0420603	0	0.000375206	1	803.526	448.024
884	46.1	0.0244568	8.72399e-05	4.39157e-08	0.0400037	0.456358	0.336627	0.124586	0.0420504	0	0.000375103	1	803.83	447.897
885	46.1192	0.0244648	8.72399e-05	4.28413e-08	0.0400875	0.456234	0.336535	0.124729	0.0420405	0	0.000375	1	804.134	447.77
886	46.1385	0.0244727	8.72399e-05	4.17928e-08	0.0401712	0.456109	0.336443	0.124871	0.0420306	0	0.000374898	1	804.437	447.643
887	46.1577	0.0244807	8.72399e-05	4.07697e-08	0.040255	0.455984	0.336351	0.125014	0.0420207	0	0.000374796	1	804.741	447.515
888	46.1769	0.0244887	8.72399e-05	3.97713e-08	0.0403387	0.45586	0.336259	0.125157	0.0420108	0	0.000374693	1	805.044	447.388
889	46.1962	0.0244966	8.72399e-05	3.87971e-08	0.0404224	0.455735	0.336167	0.1253	0.0420009	0	0.000374591	1	805.347	447.26
890	46.2154	0.0245046	8.72399e-05	3.78464e-08	0.0405061	0.455611	0.336075	0.125442	0.041991	0	0.000374488	1	805.65	447.133
891	46.2346	0.0245125	8.72399e-05	3.69186e-08	0.0405898	0.455486	0.335984	0.125585	0.041981	0	0.000374386	1	805.953	447.005
892	46.2538	0.0245205	8.72399e-05	3.60134e-08	0.0406735	0.455362	0.335892	0.125727	0.0419711	0	0.000374284	1	806.255	446.877
893	46.2731	0.0245284	8.72399e-05	3.513e-08	0.0407572	0.455237	0.3358	0.12587	0.0419612	0	0.000374181	1	806.558	446.749
894	46.2923	0.0245363	8.72399e-05	3.42681e-08	0.0408409	0.455113	0.335709	0.126012	0.0419513	0	0.000374079	1	806.861	446.621
895	46.3115	0.0245443	8.72399e-05	3.3427e-08	0.0409246	0.454988	0.335617	0.126155	0.0419413	0	0.000373977	1	807.163	446.493
896	46.3308	0.0245522	8.72399e-05	3.26063e-08	0.0410083	0.454864	0.335525	0.126297	0.0419314	0	0.000373875	1	807.465	446.365
897	46.35	0.0245601	8.72399e-05	3.18055e-08	0.0410919	0.45474	0.335434	0.126439	0.0419215	0	0.000373772	1	807.767	446.237
898	46.3692	0.024568	8.72399e-05	3.10241e-08	0.0411756	0.454615	0.335342	0.126582	0.0419115	0	0.00037367	1	808.069	446.108
899	46.3885	0.0245759	8.72399e-05	3.02616e-08	0.0412592	0.454491	0.335251	0.126724	0.0419016	0	0.000373568	1	808.371	445.98
900	46.4077	0.0245838	8.72399e-05	2.95177e-08	0.0413429	0.454367	0.335159	0.126866	0.0418917	0	0.000373466	1	808.672	445.851
901	46.4269	0.0245917	8.72399e-05	2.87918e-08	0.0414265	0.454243	0.335067	0.127008	0.0418817	0	0.000373364	1	808.974	445.722
902	46.4462	0.0245996	8.72399e-05	2.80835e-08	0.0415101	0.454119	0.334976	0.12715	0.0418718	0	0.000373262	1	809.275	445.593
903	46.4654	0.0246074	8.72399e-05	2.73925e-08	0.0415937	0.453995	0.334885	0.127292	0.0418618	0	0.00037316	1	809.577	445.464
904	46.4846	0.0246153	8.72399e-05	2.67182e-08	0.0416774	0.453871	0.334793	0.127434	0.0418519	0	0.000373058	1	809.878	445.335
905	46.5038	0.0246232	8.72399e-05	2.60603e-08	0.041761	0.453747	0.334702	0.127576	0.0418419	0	0.000372956	1	810.179	445.206
906	46.5231	0.024631	8.72399e-05	2.54184e-08	0.0418446	0.453623	0.33461	0.127718	0.041832	0	0.000372854	1	810.48	445.077
907	46.5423	0.0246389	8.72399e-05	2.47921e-08	0.0419281	0.453499	0.334519	0.12786	0.041822	0	0.000372752	1	810.78	444.948
908	46.5615	0.0246467	8.72399e-05	2.41811e-08	0.0420117	0.453375	0.334428	0.128001	0.041812	0	0.00037265	1	811.081	444.818
909	46.5808	0.0246545	8.72399e-05	2.35849e-08	0.0420953	0.453251	0.334336	0.128143	0.0418021	0	0.000372549	1	811.382	444.689
910	46.6	0.0246624	8.72399e-05	2.30033e-08	0.0421789	0.453127	0.334245	0.128285	0.0417921	0	0.000372447	1	811.682	444.559
911	46.6192	0.0246702	8.72399e-05	2.24358e-08	0.0422624	0.453003	0.334154	0.128426	0.0417821	0	0.000372345	1	811.982	444.43
912	46.6385	0.024678	8.72399e-05	2.18821e-08	0.042346	0.452879	0.334062	0.128568	0.0417721	0	0.000372243	1	812.282	444.3
913	46.6577	0.0246858	8.72399e-05	2.13419e-08	0.0424295	0.452756	0.333971	0.128709	0.0417622	0	0.000372141	1	812.582	444.17
914	46.6769	0.0246936	8.72399e-05	2.08149e-08	0.0425131	0.452632	0.33388	0.128851	0.0417522	0	0.00037204	1	812.882	444.04
915	46.6962	0.0247014	8.72399e-05	2.03007e-08	0.0425966	0.452508	0.333789	0.128992	0.0417422	0	0.000371938	1	813.182	443.91
916	46.7154	0.0247092	8.72399e-05	1.97991e-08	0.0426801	0.452384	0.333698	0.129134	0.0417322	0	0.000371836	1	813.481	443.78
917	46.7346	0.024717	8.72399e-05	1.93098e-08	0.0427636	0.452261	0.333607	0.129275	0.0417222	0	0.000371735	1	813.781	443.65
918	46.7538	0.0247248	8.72399e-05	1.88323e-08	0.0428471	0.452137	0.333515	0.129416	0.0417122	0	0.000371633	1	814.08	443.519
919	46.7731	0.0247326	8.72399e-05	1.83666e-08	0.0429306	0.452014	0.333424	0.129557	0.0417022	0	0.000371532	1	814.379	443.389
920	46.7923	0.0247403	8.72399e-05	1.79122e-08	0.0430141	0.45189	0.333333	0.129699	0.0416922	0	0.00037143	1	814.678	443.258
921	46.8115	0.0247481	8.72399e-05	1.74689e-08	0.0430976	0.451767	0.333242	0.12984	0.0416822	0	0.000371329	1	814.977	443.128
922	46.8308	0.0247558	8.72399e-05	1.70364e-08	0.0431811	0.451643	0.333151	0.129981	0.0416722	0	0.000371227	1	815.276	442.997
923	46.85	0.0247636	8.72399e-05	1.66145e-08	0.0432646	0.45152	0.33306	0.130122	0.0416622	0	0.000371126	1	815.575	442.866
924	46.8692	0.0247713	8.72399e-05	1.6203e-08	0.043348	0.451396	0.332969	0.130263	0.0416522	0	0.000371024	1	815.873	442.735
925	46.8885	0.0247791	8.72399e-05	1.58015e-08	0.0434315	0.451273	0.332878	0.130404	0.0416422	0	0.000370923	1	816.172	442.604
926	46.9077	0.0247868	8.72399e-05	1.54098e-08	0.043515	0.45115	0.332788	0.130545	0.0416322	0	0.000370822	1	816.47	442.473
927	46.9269	0.0247945	8.72399e-05	1.50277e-08	0.0435984	0.451026	0.332697	0.130686	0.0416222	0	0.00037072	1	816.768	442.342
928	46.9462	0.0248023	8.72399e-05	1.4655e-08	0.0436818	0.450903	0.332606	0.130826	0.0416122	0	0.000370619	1	817.066	442.211
929	46.9654	0.02481	8.72399e-05	1.42914e-08	0.0437653	0.45078	0.332515	0.130967	0.0416022	0	0.000370518	1	817.364	442.08
930	46.9846	0.0248177	8.72399e-05	1.39367e-08	0.0438487	0.450657	0.332424	0.131108	0.0415921	0	0.000370416	1	817.662	441.948
931	47.0038	0.0248254	9.35675e-05	1.35907e-08	0.0439382	0.450531	0.332331	0.131248	0.0415818	0	0.000370313	1	817.954	441.814
932	47.0231	0.0248331	9.35675e-05	1.32532e-08	0.0440276	0.450405	0.332238	0.131387	0.0415716	0	0.000370209	1	818.247	441.679
933	47.0423	0.0248408	9.35675e-05	1.2924e-08	0.0441171	0.450279	0.332146	0.131527	0.0415613	0	0.000370106	1	818.539	441.545
934	47.0615	0.0248485	9.35675e-05	1.26029e-08	0.0442065	0.450153	0.332053	0.131667	0.041551	0	0.000370002	1	818.831	441.41
935	47.0808	0.0248561	9.35675e-05	1.22896e-08	0.0442959	0.450027	0.33196	0.131806	0.0415407	0	0.000369899	1	819.123	441.276
936	47.1	0.0248638	9.35675e-05	1.19841e-08	0.0443853	0.449901	0.331867	0.131946	0.0415304	0	0.000369796	1	819.414	441.141
937	47.1192	0.0248715	9.35675e-05	1.1686e-08	0.0444748	0.449776	0.331775	0.132085	0.0415201	0	0.000369692	1	819.706	441.006
938	47.1385	0.0248791	9.35675e-05	1.13953e-08	0.0445642	0.44965	0.331682	0.132225	0.0415098	0	0.000369589	1	819.998	440.871
939	47.1577	0.0248868	9.35675e-05	1.11117e-08	0.0446536	0.449524	0.331589	0.132364	0.0414995	0	0.000369485	1	820.289	440.736
940	47.1769	0.0248944	9.35675e-05	1.0835e-08	0.044743	0.449398	0.331497	0.132503	0.0414892	0	0.000369382	1	820.58	440.601
941	47.1962	0.0249021	9.35675e-05	1.05652e-08	0.0448323	0.449273	0.331404	0.132643	0.0414789	0	0.000369279	1	820.871	440.466
942	47.2154	0.0249097	9.35675e-05	1.03021e-08	0.0449217	0.449147	0.331311	0.132782	0.0414686	0	0.000369176	1	821.162	440.331
943	47.2346	0.0249174	9.35675e-05	1.00454e-08	0.0450111	0.449022	0.331219	0.132921	0.0414582	0	0.000369072	1	821.453	440.195
944	47.2538	0.024925	9.35675e-05	9.79497e-09	0.0451004	0.448896	0.331126	0.13306	0.0414479	0	0.000368969	1	821.744	440.06
945	47.2731	0.0249326	9.35675e-05	9.55076e-09	0.0451898	0.448771	0.331034	0.133199	0.0414376	0	0.000368866	1	822.035	439.924
946	47.2923	0.0249402	9.35675e-05	9.31256e-09	0.0452791	0.448645	0.330941	0.133339	0.0414273	0	0.000368763	1	822.325	439.789
947	47.3115	0.0249478	9.35675e-05	9.08023e-09	0.0453684	0.44852	0.330849	0.133478	0.041417	0	0.00036866	1	822.615	439.653
948	47.3308	0.0249554	9.35675e-05	8.85363e-09	0.0454578	0.448394	0.330756	0.133616	0.0414067	0	0.000368557	1	822.906	439.517
949	47.35	0.024963	9.35675e-05	8.63262e-09	0.0455471	0.448269	0.330664	0.133755	0.0413963	0	0.000368454	1	823.196	439.381
950	47.3692	0.0249706	9.35675e-05	8.41706e-09	0.0456364	0.448144	0.330571	0.133894	0.041386	0	0.000368351	1	823.486	439.246
951	47.3885	0.0249782	9.35675e-05	8.20681e-09	0.0457257	0.448018	0.330479	0.134033	0.0413757	0	0.000368248	1	823.775	439.11
952	47.4077	0.0249858	9.35675e-05	8.00176e-09	0.045815	0.447893	0.330387	0.134172	0.0413654	0	0.000368145	1	824.065	438.973
953	47.4269	0.0249934	9.35675e-05	7.80177e-09	0.0459043	0.447768	0.330294	0.13431	0.041355	0	0.000368042	1	824.355	438.837
954	47.4462	0.0250009	9.35675e-05	7.60672e-09	0.0459935	0.447643	0.330202	0.134449	0.0413447	0	0.000367939	1	824.644	438.701
955	47.4654	0.0250085	9.35675e-05	7.41648e-09	0.0460828	0.447518	0.33011	0.134588	0.0413344	0	0.000367836	1	824.933	438.565
956	47.4846	0.0250161	9.35675e-05	7.23095e-09	0.046172	0.447392	0.330018	0.134726	0.041324	0	0.000367733	1	825.223	438.428
957	47.5038	0.0250236	9.35675e-05	7.05001e-09	0.0462613	0.447267	0.329925	0.134865	0.0413137	0	0.000367631	1	825.512	438.292
958	47.5231	0.0250312	9.35675e-05	6.87354e-09	0.0463505	0.447142	0.329833	0.135003	0.0413034	0	0.000367528	1	825.8	438.155
959	47.5423	0.0250387	9.35675e-05	6.70143e-09	0.0464398	0.447017	0.329741	0.135142	0.041293	0	0.000367425	1	826.089	438.018
960	47.5615	0.0250462	9.35675e-05	6.53359e-09	0.046529	0.446892	0.329649	0.13528	0.0412827	0	0.000367322	1	826.378	437.882
961	47.5808	0.0250538	9.35675e-05	6.3699e-09	0.0466182	0.446767	0.329557	0.135418	0.0412723	0	0.00036722	1	826.666	437.745
962	47.6	0.0250613	9.35675e-05	6.21026e-09	0.0467074	0.446643	0.329465	0.135556	0.041262	0	0.000367117	1	826.955	437.608
963	47.6192	0.0250688	9.35675e-05	6.05458e-09	0.0467966	0.446518	0.329372	0.135695	0.0412516	0	0.000367014	1	827.243	437.471
964	47.6385	0.0250763	9.35675e-05	5.90275e-09	0.0468858	0.446393	0.32928	0.135833	0.0412413	0	0.000366912	1	827.531	437.334
965	47.6577	0.0250838	9.35675e-05	5.75469e-09	0.046975	0.446268	0.329188	0.135971	0.0412309	0	0.000366809	1	827.819	437.197
966	47.6769	0.0250913	9.35675e-05	5.61029e-09	0.0470641	0.446143	0.329096	0.136109	0.0412206	0	0.000366707	1	828.107	437.06
967	47.6962	0.0250988	9.35675e-05	5.46948e-09	0.0471533	0.446019	0.329004	0.136247	0.0412102	0	0.000366604	1	828.395	436.922
968	47.7154	0.0251063	9.35675e-05	5.33216e-09	0.0472425	0.445894	0.328913	0.136385	0.0411999	0	0.000366502	1	828.682	436.785
969	47.7346	0.0251138	9.35675e-05	5.19825e-09	0.0473316	0.445769	0.328821	0.136523	0.0411895	0	0.000366399	1	828.97	436.647
970	47.7538	0.0251213	9.35675e-05	5.06767e-09	0.0474208	0.445645	0.328729	0.13666	0.0411792	0	0.000366297	1	829.257	436.51
971	47.7731	0.0251288	9.35675e-05	4.94032e-09	0.0475099	0.44552	0.328637	0.136798	0.0411688	0	0.000366194	1	829.544	436.372
972	47.7923	0.0251362	9.35675e-05	4.81614e-09	0.047599	0.445396	0.328545	0.136936	0.0411585	0	0.000366092	1	829.831	436.235
973	47.8115	0.0251437	9.35675e-05	4.69504e-09	0.0476881	0.445271	0.328453	0.137074	0.0411481	0	0.00036599	1	830.118	436.097
974	47.8308	0.0251511	9.35675e-05	4.57696e-09	0.0477772	0.445147	0.328361	0.137211	0.0411377	0	0.000365887	1	830.405	435.959
975	47.85	0.0251586	9.35675e-05	4.46181e-09	0.0478663	0.445022	0.32827	0.137349	0.0411274	0	0.000365785	1	830.691	435.821
976	47.8692	0.025166	9.35675e-05	4.34952e-09	0.0479554	0.444898	0.328178	0.137486	0.041117	0	0.000365683	1	830.978	435.683
977	47.8885	0.0251735	9.35675e-05	4.24003e-09	0.0480445	0.444773	0.328086	0.137624	0.0411066	0	0.00036558	1	831.264	435.545
978	47.9077	0.0251809	9.35675e-05	4.13326e-09	0.0481336	0.444649	0.327995	0.137761	0.0410963	0	0.000365478	1	831.551	435.407
979	47.9269	0.0251884	9.35675e-05	4.02915e-09	0.0482226	0.444525	0.327903	0.137899	0.0410859	0	0.000365376	1	831.837	435.269
980	47.9462	0.0251958	9.35675e-05	3.92763e-09	0.0483117	0.4444	0.327811	0.138036	0.0410755	0	0.000365274	1	832.123	435.13
981	47.9654	0.0252032	9.35675e-05	3.82865e-09	0.0484007	0.444276	0.32772	0.138173	0.0410652	0	0.000365172	1	832.409	434.992
982	47.9846	0.0252106	9.35675e-05	3.73212e-09	0.0484898	0.444152	0.327628	0.13831	0.0410548	0	0.00036507	1	832.694	434.853
983	48.0038	0.025218	0.000101106	3.63801e-09	0.048586	0.444024	0.327534	0.138446	0.0410441	0	0.000364965	1	832.974	434.712
984	48.0231	0.0252254	0.000101106	3.54624e-09	0.0486822	0.443897	0.32744	0.138583	0.0410334	0	0.00036486	1	833.253	434.57
985	48.0423	0.0252328	0.000101106	3.45675e-09	0.0487784	0.44377	0.327346	0.138719	0.0410227	0	0.000364755	1	833.532	434.428
986	48.0615	0.0252402	0.000101106	3.36951e-09	0.0488745	0.443642	0.327252	0.138855	0.041012	0	0.000364651	1	833.811	434.286
987	48.0808	0.0252476	0.000101106	3.28443e-09	0.0489707	0.443515	0.327158	0.13899	0.0410014	0	0.000364546	1	834.09	434.144
988	48.1	0.025255	0.000101106	3.20149e-09	0.0490668	0.443387	0.327064	0.139126	0.0409907	0	0.000364441	1	834.368	434.001
989	48.1192	0.0252624	0.000101106	3.12061e-09	0.049163	0.44326	0.32697	0.139262	0.04098	0	0.000364337	1	834.647	433.859
990	48.1385	0.0252697	0.000101106	3.04175e-09	0.0492591	0.443133	0.326877	0.139398	0.0409693	0	0.000364232	1	834.925	433.717
991	48.1577	0.0252771	0.000101106	2.96486e-09	0.0493553	0.443006	0.326783	0.139534	0.0409586	0	0.000364128	1	835.204	433.575
992	48.1769	0.0252845	0.000101106	2.8899e-09	0.0494514	0.442878	0.326689	0.139669	0.0409479	0	0.000364023	1	835.482	433.432
993	48.1962	0.0252918	0.000101106	2.81681e-09	0.0495475	0.442751	0.326595	0.139805	0.0409372	0	0.000363919	1	835.76	433.29
994	48.2154	0.0252992	0.000101106	2.74555e-09	0.0496436	0.442624	0.326501	0.13994	0.0409265	0	0.000363814	1	836.038	433.147
995	48.2346	0.0253065	0.000101106	2.67607e-09	0.0497397	0.442497	0.326408	0.140076	0.0409158	0	0.00036371	1	836.315	433.004
996	48.2538	0.0253138	0.000101106	2.60832e-09	0.0498357	0.44237	0.326314	0.140211	0.0409051	0	0.000363605	1	836.593	432.862
997	48.2731	0.0253212	0.000101106	2.54228e-09	0.0499318	0.442243	0.32622	0.140347	0.0408944	0	0.000363501	1	836.87	432.719
998	48.2923	0.0253285	0.000101106	2.47789e-09	0.0500279	0.442116	0.326127	0.140482	0.0408837	0	0.000363396	1	837.148	432.576
999	48.3115	0.0253358	0.000101106	2.41511e-09	0.0501239	0.441989	0.326033	0.140617	0.040873	0	0.000363292	1	837.425	432.433
1000	48.3308	0.0253432	0.000101106	2.3539e-09	0.0502199	0.441862	0.32594	0.140753	0.0408623	0	0.000363188	1	837.702	432.29
1001	48.35	0.0253505	0.000101106	2.29423e-09	0.050316	0.441736	0.325846	0.140888	0.0408516	0	0.000363084	1	837.979	432.147
1002	48.3692	0.0253578	0.000101106	2.23605e-09	0.050412	0.441609	0.325753	0.141023	0.0408409	0	0.000362979	1	838.256	432.004
1003	48.3885	0.0253651	0.000101106	2.17933e-09	0.050508	0.441482	0.325659	0.141158	0.0408302	0	0.000362875	1	838.532	431.86
1004	48.4077	0.0253724	0.000101106	2.12404e-09	0.050604	0.441355	0.325566	0.141293	0.0408195	0	0.000362771	1	838.809	431.717
1005	48.4269	0.0253797	0.000101106	2.07013e-09	0.0507	0.441228	0.325472	0.141428	0.0408088	0	0.000362667	1	839.085	431.574
1006	48.4462	0.025387	0.000101106	2.01758e-09	0.050796	0.441102	0.325379	0.141563	0.0407981	0	0.000362563	1	839.361	431.43
1007	48.4654	0.0253942	0.000101106	1.96634e-09	0.0508919	0.440975	0.325285	0.141698	0.0407874	0	0.000362459	1	839.638	431.287
1008	48.4846	0.0254015	0.000101106	1.91639e-09	0.0509879	0.440849	0.325192	0.141832	0.0407767	0	0.000362355	1	839.913	431.143
1009	48.5038	0.0254088	0.000101106	1.8677e-09	0.0510839	0.440722	0.325099	0.141967	0.040766	0	0.000362251	1	840.189	431
1010	48.5231	0.0254161	0.000101106	1.82023e-09	0.0511798	0.440596	0.325005	0.142102	0.0407553	0	0.000362147	1	840.465	430.856
1011	48.5423	0.0254233	0.000101106	1.77396e-09	0.0512757	0.440469	0.324912	0.142237	0.0407446	0	0.000362043	1	840.741	430.712
1012	48.5615	0.0254306	0.000101106	1.72884e-09	0.0513717	0.440343	0.324819	0.142371	0.0407339	0	0.000361939	1	841.016	430.568
1013	48.5808	0.0254378	0.000101106	1.68486e-09	0.0514676	0.440216	0.324726	0.142506	0.0407232	0	0.000361835	1	841.291	430.424
1014	48.6	0.0254451	0.000101106	1.64199e-09	0.0515635	0.44009	0.324632	0.14264	0.0407124	0	0.000361731	1	841.567	430.281
1015	48.6192	0.0254523	0.000101106	1.6002e-09	0.0516594	0.439963	0.324539	0.142775	0.0407017	0	0.000361627	1	841.842	430.136
1016	48.6385	0.0254595	0.000101106	1.55946e-09	0.0517552	0.439837	0.324446	0.142909	0.040691	0	0.000361523	1	842.117	429.992
1017	48.6577	0.0254668	0.000101106	1.51975e-09	0.0518511	0.439711	0.324353	0.143043	0.0406803	0	0.000361419	1	842.391	429.848
1018	48.6769	0.025474	0.000101106	1.48103e-09	0.051947	0.439585	0.32426	0.143178	0.0406696	0	0.000361316	1	842.666	429.704
1019	48.6962	0.0254812	0.000101106	1.44329e-09	0.0520428	0.439458	0.324167	0.143312	0.0406589	0	0.000361212	1	842.941	429.56
1020	48.7154	0.0254884	0.000101106	1.40651e-09	0.0521387	0.439332	0.324074	0.143446	0.0406482	0	0.000361108	1	843.215	429.415
1021	48.7346	0.0254956	0.000101106	1.37065e-09	0.0522345	0.439206	0.323981	0.14358	0.0406375	0	0.000361005	1	843.489	429.271
1022	48.7538	0.0255028	0.000101106	1.33569e-09	0.0523303	0.43908	0.323888	0.143714	0.0406267	0	0.000360901	1	843.763	429.126
1023	48.7731	0.02551	0.000101106	1.30162e-09	0.0524262	0.438954	0.323795	0.143848	0.040616	0	0.000360797	1	844.037	428.982
1024	48.7923	0.0255172	0.000101106	1.2684e-09	0.052522	0.438828	0.323702	0.143982	0.0406053	0	0.000360694	1	844.311	428.837
1025	48.8115	0.0255244	0.000101106	1.23603e-09	0.0526178	0.438702	0.323609	0.144116	0.0405946	0	0.00036059	1	844.585	428.693
1026	48.8308	0.0255316	0.000101106	1.20447e-09	0.0527135	0.438576	0.323516	0.14425	0.0405839	0	0.000360487	1	844.859	428.548
1027	48.85	0.0255388	0.000101106	1.17371e-09	0.0528093	0.43845	0.323423	0.144384	0.0405732	0	0.000360383	1	845.132	428.403
1028	48.8692	0.025546	0.000101106	1.14373e-09	0.0529051	0.438324	0.32333	0.144517	0.0405625	0	0.00036028	1	845.405	428.258
1029	48.8885	0.0255531	0.000101106	1.1145e-09	0.0530008	0.438199	0.323238	0.144651	0.0405517	0	0.000360176	1	845.679	428.113
1030	48.9077	0.0255603	0.000101106	1.08601e-09	0.0530966	0.438073	0.323145	0.144785	0.040541	0	0.000360073	1	845.952	427.968
1031	48.9269	0.0255675	0.000101106	1.05825e-09	0.0531923	0.437947	0.323052	0.144918	0.0405303	0	0.00035997	1	846.225	427.823
1032	48.9462	0.0255746	0.000101106	1.03118e-09	0.0532881	0.437821	0.322959	0.145052	0.0405196	0	0.000359866	1	846.497	427.678
1033	48.9654	0.0255818	0.000101106	1.0048e-09	0.0533838	0.437696	0.322867	0.145185	0.0405089	0	0.000359763	1	846.77	427.533
1034	48.9846	0.0255889	0.000101106	9.79091e-10	0.0534795	0.43757	0.322774	0.145319	0.0404981	0	0.00035966	1	847.043	427.388
1035	49.0038	0.0255961	0.000110961	9.5403e-10	0.0535845	0.43744	0.322678	0.145451	0.040487	0	0.000359553	1	847.307	427.238
1036	49.0231	0.0256032	0.000110961	9.29604e-10	0.0536895	0.43731	0.322582	0.145583	0.0404759	0	0.000359446	1	847.571	427.089
1037	49.0423	0.0256103	0.000110961	9.05797e-10	0.0537945	0.43718	0.322487	0.145715	0.0404648	0	0.000359339	1	847.834	426.939
1038	49.0615	0.0256175	0.000110961	8.82592e-10	0.0538995	0.43705	0.322391	0.145846	0.0404537	0	0.000359233	1	848.098	426.789
1039	49.0808	0.0256246	0.000110961	8.59976e-10	0.0540045	0.436921	0.322295	0.145978	0.0404425	0	0.000359126	1	848.361	426.64
1040	49.1	0.0256317	0.000110961	8.37934e-10	0.0541095	0.436791	0.322199	0.14611	0.0404314	0	0.000359019	1	848.625	426.49

## Sheet: Non-Completers
Model for Non-Completers
											20 Years?	FALSE	Cnoncompleters	544300
	Age	Discharge Rate	Mortality Rate	Pre-discharge cohort	Dead	Community	Prison	Low Secure	Medium Secure	High Secure	Non-Secure	Check	Costs	Discounted
Cycle
0	29.1		2.76194e-05	1	0	0	0	0	0	0	0	0		0
1	29.1192	0.0116733	2.76194e-05	0.988327	0	0.000328827	0.0100292	0	0.00049324	0.000657653	0.000164413	0.0116733	3339.68	3337.47
2	29.1385	0.0168716	2.76194e-05	0.971652	3.22411e-07	0.000866769	0.0242449	6.39148e-06	0.00123517	0.00160074	0.000393693	0.028348	3302.04	3297.67
3	29.1577	0.0196108	2.76194e-05	0.952597	1.10536e-06	0.00156808	0.0403501	2.17251e-05	0.00213001	0.00268308	0.000648762	0.0474029	3259.09	3252.63
4	29.1769	0.0216299	2.76194e-05	0.931993	2.41457e-06	0.00242164	0.0576119	4.70423e-05	0.00314883	0.00385849	0.000917097	0.0680074	3212.71	3204.22
5	29.1962	0.0232655	2.76194e-05	0.910309	4.29283e-06	0.00342141	0.0756147	8.29005e-05	0.00427505	0.00510077	0.00119167	0.0896908	3163.98	3153.53
6	29.2154	0.0246568	2.76194e-05	0.887864	6.76992e-06	0.00456282	0.0940797	0.000129584	0.00549703	0.00639226	0.00146788	0.112136	3113.6	3101.27
7	29.2346	0.0258765	2.76194e-05	0.864889	9.86687e-06	0.00584174	0.112804	0.000187198	0.00680559	0.00771991	0.00174244	0.135111	3062.12	3047.97
8	29.2538	0.026968	2.76194e-05	0.841565	1.35983e-05	0.00725414	0.131632	0.000255716	0.00819303	0.0090736	0.00201296	0.158435	3009.92	2994.03
9	29.2731	0.0279595	2.76194e-05	0.818035	1.79738e-05	0.00879589	0.150441	0.000335018	0.00965257	0.0104451	0.00227759	0.181965	2957.34	2939.78
10	29.2923	0.0288705	2.76194e-05	0.794418	2.29991e-05	0.0104628	0.16913	0.000424907	0.0111781	0.0118278	0.00253494	0.205582	2904.63	2885.48
11	29.3115	0.0297151	2.76194e-05	0.770812	2.86765e-05	0.0122505	0.18762	0.000525132	0.012764	0.0132158	0.00278394	0.229188	2852.03	2831.35
12	29.3308	0.0305038	2.76194e-05	0.747299	3.50058e-05	0.0141547	0.205843	0.000635394	0.014405	0.0146044	0.00302376	0.252701	2799.71	2777.57
13	29.35	0.0312447	2.76194e-05	0.72395	4.19842e-05	0.0161706	0.223743	0.00075536	0.0160962	0.0159895	0.0032538	0.27605	2747.82	2724.29
14	29.3692	0.0319442	2.76194e-05	0.700824	4.96074e-05	0.0182939	0.241274	0.000884669	0.0178329	0.0173675	0.0034736	0.299176	2696.51	2671.65
15	29.3885	0.0326075	2.76194e-05	0.677972	5.78691e-05	0.0205198	0.258399	0.00102294	0.0196106	0.0187352	0.00368286	0.322028	2645.87	2619.74
16	29.4077	0.0332386	2.76194e-05	0.655437	6.67618e-05	0.0228436	0.275086	0.00116977	0.0214253	0.0200901	0.00388138	0.344563	2596.01	2568.67
17	29.4269	0.0338412	2.76194e-05	0.633256	7.62766e-05	0.0252606	0.29131	0.00132476	0.0232728	0.0214297	0.00406906	0.366744	2546.99	2518.51
18	29.4462	0.0344181	2.76194e-05	0.611461	8.64037e-05	0.0277662	0.307052	0.00148749	0.0251494	0.0227522	0.00424588	0.388539	2498.9	2469.32
19	29.4654	0.0349718	2.76194e-05	0.590077	9.71326e-05	0.0303557	0.322294	0.00165753	0.0270513	0.0240557	0.00441188	0.409923	2451.79	2421.16
20	29.4846	0.0355044	2.76194e-05	0.569127	0.000108452	0.0330245	0.337025	0.00183447	0.0289751	0.0253388	0.00456718	0.430873	2405.69	2374.07
21	29.5038	0.0360176	2.76194e-05	0.548628	0.000120349	0.0357679	0.351236	0.00201789	0.0309175	0.0266001	0.00471192	0.451372	2360.65	2328.08
22	29.5231	0.0365132	2.76194e-05	0.528596	0.000132813	0.0385815	0.364922	0.00220736	0.0328753	0.0278386	0.0048463	0.471404	2316.7	2283.22
23	29.5423	0.0369925	2.76194e-05	0.509042	0.000145829	0.0414608	0.37808	0.00240248	0.0348455	0.0290535	0.00497054	0.490958	2273.85	2239.52
24	29.5615	0.0374568	2.76194e-05	0.489975	0.000159385	0.0444015	0.390708	0.00260284	0.0368251	0.0302438	0.00508491	0.510025	2232.14	2196.98
25	29.5808	0.037907	2.76194e-05	0.471401	0.000173467	0.0473991	0.402808	0.00280803	0.0388115	0.031409	0.00518969	0.528599	2191.56	2155.61
26	29.6	0.0383442	2.76194e-05	0.453326	0.000188062	0.0504496	0.414383	0.00301767	0.0408021	0.0325487	0.00528516	0.546674	2152.12	2115.42
27	29.6192	0.0387692	2.76194e-05	0.435751	0.000203155	0.0535489	0.425437	0.00323137	0.0427945	0.0336624	0.00537165	0.564249	2113.83	2076.41
28	29.6385	0.0391828	2.76194e-05	0.418677	0.000218734	0.0566929	0.435978	0.00344876	0.0447861	0.0347498	0.00544948	0.581323	2076.68	2038.57
29	29.6577	0.0395858	2.76194e-05	0.402103	0.000234784	0.0598778	0.44601	0.00366948	0.046775	0.0358109	0.00551898	0.597897	2040.68	2001.9
30	29.6769	0.0399787	2.76194e-05	0.386027	0.000251291	0.0630997	0.455544	0.00389318	0.0487589	0.0368454	0.0055805	0.613973	2005.8	1966.38
31	29.6962	0.0403621	2.76194e-05	0.370447	0.000268242	0.0663551	0.464587	0.00411952	0.050736	0.0378533	0.00563437	0.629553	1972.04	1932.01
32	29.7154	0.0407366	2.76194e-05	0.355356	0.000285622	0.0696403	0.47315	0.00434817	0.0527044	0.0388348	0.00568094	0.644644	1939.4	1898.77
33	29.7346	0.0411026	2.76194e-05	0.34075	0.000303419	0.072952	0.481243	0.00457882	0.0546622	0.0397898	0.00572056	0.65925	1907.84	1866.64
34	29.7538	0.0414606	2.76194e-05	0.326622	0.000321619	0.0762868	0.488878	0.00481115	0.056608	0.0407186	0.00575356	0.673378	1877.36	1835.6
35	29.7731	0.041811	2.76194e-05	0.312966	0.000340208	0.0796415	0.496066	0.00504489	0.0585401	0.0416214	0.0057803	0.687034	1847.93	1805.64
36	29.7923	0.0421541	2.76194e-05	0.299773	0.000359174	0.0830131	0.502818	0.00527974	0.0604572	0.0424983	0.00580109	0.700227	1819.55	1776.72
37	29.8115	0.0424904	2.76194e-05	0.287035	0.000378504	0.0863985	0.509148	0.00551545	0.0623579	0.0433498	0.00581629	0.712965	1792.18	1748.84
38	29.8308	0.0428201	2.76194e-05	0.274745	0.000398185	0.0897949	0.515067	0.00575176	0.064241	0.0441761	0.0058262	0.725255	1765.8	1721.96
39	29.85	0.0431435	2.76194e-05	0.262891	0.000418206	0.0931997	0.520589	0.00598842	0.0661053	0.0449776	0.00583115	0.737109	1740.4	1696.07
40	29.8692	0.0434609	2.76194e-05	0.251466	0.000438553	0.0966101	0.525725	0.0062252	0.0679498	0.0457547	0.00583145	0.748534	1715.94	1671.13
41	29.8885	0.0437725	2.76194e-05	0.240458	0.000459215	0.100024	0.530488	0.00646189	0.0697734	0.0465077	0.00582739	0.759542	1692.41	1647.12
42	29.9077	0.0440787	2.76194e-05	0.229859	0.00048018	0.103438	0.534893	0.00669827	0.0715754	0.0472371	0.00581928	0.770141	1669.78	1624.02
43	29.9269	0.0443796	2.76194e-05	0.219658	0.000501438	0.106851	0.53895	0.00693414	0.0733548	0.0479433	0.0058074	0.780342	1648.03	1601.81
44	29.9462	0.0446754	2.76194e-05	0.209845	0.000522976	0.11026	0.542673	0.00716932	0.075111	0.0486269	0.00579202	0.790155	1627.13	1580.45
45	29.9654	0.0449663	2.76194e-05	0.200409	0.000544786	0.113663	0.546075	0.00740363	0.0768431	0.0492881	0.00577341	0.799591	1607.05	1559.92
46	29.9846	0.0452526	2.76194e-05	0.19134	0.000566855	0.117059	0.549168	0.00763691	0.0785508	0.0499276	0.00575183	0.80866	1587.78	1540.19
47	30.0038	0.0455344	3.14467e-05	0.182627	0.000592267	0.120444	0.551961	0.00786896	0.080233	0.0505456	0.0057275	0.817373	1569.28	1521.24
48	30.0231	0.0458118	3.14467e-05	0.174261	0.000617952	0.123818	0.554471	0.00809968	0.0818896	0.0511427	0.00570068	0.825739	1551.54	1503.04
49	30.0423	0.0460851	3.14467e-05	0.16623	0.000643899	0.127179	0.556707	0.00832892	0.0835202	0.0517196	0.0056716	0.83377	1534.52	1485.57
50	30.0615	0.0463543	3.14467e-05	0.158525	0.000670098	0.130525	0.558682	0.00855656	0.0851244	0.0522766	0.00564048	0.841475	1518.21	1468.81
51	30.0808	0.0466196	3.14467e-05	0.151134	0.000696539	0.133855	0.560408	0.00878248	0.0867018	0.0528142	0.00560752	0.848866	1502.58	1452.73
52	30.1	0.0468812	3.14467e-05	0.144049	0.000723211	0.137167	0.561896	0.00900656	0.0882523	0.053333	0.00557293	0.855951	1487.6	1437.3
53	30.1192	0.0471391	3.14467e-05	0.137259	0.000750105	0.140461	0.563156	0.00922871	0.0897755	0.0538335	0.00553689	0.862741	1473.26	1422.5
54	30.1385	0.0473935	3.14467e-05	0.130753	0.000777212	0.143734	0.5642	0.00944883	0.0912713	0.0543161	0.00549959	0.869247	1459.53	1408.31
55	30.1577	0.0476445	3.14467e-05	0.124524	0.000804522	0.146985	0.565037	0.00966683	0.0927396	0.0547813	0.00546119	0.875476	1446.39	1394.71
56	30.1769	0.0478922	3.14467e-05	0.11856	0.000832028	0.150215	0.565679	0.00988263	0.0941803	0.0552296	0.00542186	0.88144	1433.82	1381.67
57	30.1962	0.0481367	3.14467e-05	0.112853	0.00085972	0.15342	0.566134	0.0100962	0.0955933	0.0556614	0.00538175	0.887147	1421.79	1369.17
58	30.2154	0.048378	3.14467e-05	0.107393	0.000887591	0.156602	0.566413	0.0103074	0.0969787	0.0560773	0.00534101	0.892607	1410.29	1357.2
59	30.2346	0.0486164	3.14467e-05	0.102172	0.000915633	0.159758	0.566524	0.0105162	0.0983363	0.0564777	0.00529978	0.897828	1399.29	1345.72
60	30.2538	0.0488518	3.14467e-05	0.0971809	0.000943838	0.162888	0.566477	0.0107225	0.0996663	0.0568631	0.00525818	0.902819	1388.77	1334.73
61	30.2731	0.0490844	3.14467e-05	0.0924108	0.000972199	0.165991	0.566281	0.0109264	0.100969	0.0572338	0.00521633	0.907589	1378.72	1324.19
62	30.2923	0.0493143	3.14467e-05	0.0878537	0.00100071	0.169066	0.565943	0.0111277	0.102244	0.0575904	0.00517435	0.912146	1369.12	1314.1
63	30.3115	0.0495414	3.14467e-05	0.0835013	0.00102936	0.172113	0.565473	0.0113265	0.103491	0.0579333	0.00513235	0.916499	1359.94	1304.43
64	30.3308	0.0497659	3.14467e-05	0.0793457	0.00105815	0.175132	0.564877	0.0115226	0.104712	0.0582628	0.00509042	0.920654	1351.18	1295.17
65	30.35	0.0499879	3.14467e-05	0.0753794	0.00108707	0.178121	0.564163	0.0117161	0.105905	0.0585795	0.00504866	0.924621	1342.81	1286.29
66	30.3692	0.0502075	3.14467e-05	0.0715948	0.00111611	0.18108	0.563339	0.011907	0.107072	0.0588836	0.00500715	0.928405	1334.81	1277.78
67	30.3885	0.0504246	3.14467e-05	0.0679847	0.00114527	0.184009	0.562412	0.0120951	0.108212	0.0591757	0.00496597	0.932015	1327.18	1269.64
68	30.4077	0.0506393	3.14467e-05	0.064542	0.00117454	0.186908	0.561388	0.0122806	0.109325	0.059456	0.0049252	0.935458	1319.89	1261.83
69	30.4269	0.0508518	3.14467e-05	0.0612599	0.00120392	0.189776	0.560274	0.0124634	0.110413	0.0597251	0.0048849	0.93874	1312.93	1254.34
70	30.4462	0.0510621	3.14467e-05	0.0581318	0.00123341	0.192612	0.559076	0.0126435	0.111475	0.0599831	0.00484514	0.941868	1306.28	1247.16
71	30.4654	0.0512701	3.14467e-05	0.0551514	0.00126299	0.195417	0.557801	0.0128208	0.112511	0.0602305	0.00480598	0.944849	1299.93	1240.28
72	30.4846	0.0514761	3.14467e-05	0.0523124	0.00129266	0.19819	0.556453	0.0129955	0.113522	0.0604677	0.00476746	0.947688	1293.87	1233.69
73	30.5038	0.05168	3.14467e-05	0.0496089	0.00132242	0.200932	0.555038	0.0131674	0.114507	0.060695	0.00472963	0.950391	1288.09	1227.36
74	30.5231	0.0518818	3.14467e-05	0.0470351	0.00135226	0.203641	0.553561	0.0133366	0.115469	0.0609126	0.00469254	0.952965	1282.56	1221.29
75	30.5423	0.0520817	3.14467e-05	0.0445855	0.00138219	0.206319	0.552028	0.0135031	0.116405	0.061121	0.00465622	0.955415	1277.29	1215.46
76	30.5615	0.0522796	3.14467e-05	0.0422545	0.00141219	0.208964	0.550443	0.013667	0.117318	0.0613204	0.00462071	0.957745	1272.25	1209.86
77	30.5808	0.0524757	3.14467e-05	0.0400372	0.00144226	0.211577	0.548811	0.0138281	0.118207	0.0615112	0.00458604	0.959963	1267.44	1204.49
78	30.6	0.0526699	3.14467e-05	0.0379285	0.00147241	0.214158	0.547136	0.0139866	0.119073	0.0616936	0.00455224	0.962072	1262.84	1199.33
79	30.6192	0.0528623	3.14467e-05	0.0359235	0.00150261	0.216706	0.545422	0.0141424	0.119916	0.0618679	0.00451932	0.964077	1258.45	1194.37
80	30.6385	0.0530529	3.14467e-05	0.0340176	0.00153288	0.219222	0.543674	0.0142957	0.120736	0.0620344	0.00448732	0.965982	1254.25	1189.6
81	30.6577	0.0532418	3.14467e-05	0.0322065	0.00156321	0.221707	0.541894	0.0144463	0.121534	0.0621933	0.00445623	0.967794	1250.24	1185.01
82	30.6769	0.0534291	3.14467e-05	0.0304857	0.0015936	0.224159	0.540086	0.0145943	0.12231	0.062345	0.00442608	0.969514	1246.41	1180.59
83	30.6962	0.0536146	3.14467e-05	0.0288512	0.00162404	0.226579	0.538255	0.0147397	0.123065	0.0624896	0.00439689	0.971149	1242.74	1176.34
84	30.7154	0.0537986	3.14467e-05	0.0272991	0.00165452	0.228967	0.536402	0.0148826	0.123798	0.0626275	0.00436864	0.972701	1239.23	1172.25
85	30.7346	0.0539809	3.14467e-05	0.0258254	0.00168506	0.231324	0.534532	0.015023	0.124511	0.0627588	0.00434137	0.974175	1235.88	1168.3
86	30.7538	0.0541617	3.14467e-05	0.0244267	0.00171564	0.233649	0.532646	0.0151609	0.125203	0.0628838	0.00431505	0.975573	1232.66	1164.49
87	30.7731	0.054341	3.14467e-05	0.0230993	0.00174627	0.235943	0.530748	0.0152963	0.125875	0.0630026	0.00428971	0.976901	1229.58	1160.81
88	30.7923	0.0545188	3.14467e-05	0.02184	0.00177693	0.238205	0.52884	0.0154293	0.126527	0.0631156	0.00426533	0.97816	1226.63	1157.26
89	30.8115	0.0546951	3.14467e-05	0.0206454	0.00180764	0.240437	0.526925	0.0155599	0.12716	0.0632229	0.00424192	0.979355	1223.81	1153.83
90	30.8308	0.05487	3.14467e-05	0.0195126	0.00183838	0.242638	0.525004	0.0156881	0.127774	0.0633247	0.00421946	0.980487	1221.1	1150.51
91	30.85	0.0550435	3.14467e-05	0.0184386	0.00186915	0.244808	0.523081	0.015814	0.12837	0.0634212	0.00419796	0.981561	1218.5	1147.3
92	30.8692	0.0552155	3.14467e-05	0.0174205	0.00189996	0.246948	0.521157	0.0159375	0.128947	0.0635126	0.00417741	0.98258	1216	1144.2
93	30.8885	0.0553863	3.14467e-05	0.0164556	0.0019308	0.249058	0.519233	0.0160587	0.129507	0.0635991	0.00415779	0.983544	1213.6	1141.18
94	30.9077	0.0555557	3.14467e-05	0.0155414	0.00196167	0.251138	0.517312	0.0161777	0.130049	0.0636808	0.0041391	0.984459	1211.29	1138.26
95	30.9269	0.0557238	3.14467e-05	0.0146754	0.00199256	0.253188	0.515396	0.0162945	0.130574	0.0637579	0.00412133	0.985325	1209.08	1135.43
96	30.9462	0.0558906	3.14467e-05	0.0138552	0.00202349	0.255209	0.513485	0.016409	0.131082	0.0638306	0.00410447	0.986145	1206.94	1132.67
97	30.9654	0.0560561	3.14467e-05	0.0130785	0.00205443	0.257201	0.511582	0.0165214	0.131574	0.0638991	0.0040885	0.986921	1204.88	1129.99
98	30.9846	0.0562204	3.14467e-05	0.0123432	0.00208541	0.259165	0.509688	0.0166317	0.13205	0.0639633	0.0040734	0.987657	1202.9	1127.39
99	31.0038	0.0563835	3.05962e-05	0.0116473	0.00211556	0.2611	0.507804	0.0167399	0.13251	0.0640237	0.00405917	0.988353	1200.99	1124.85
100	31.0231	0.0565454	3.05962e-05	0.0109887	0.00214574	0.263007	0.505931	0.016846	0.132955	0.0640802	0.0040458	0.989011	1199.15	1122.38
101	31.0423	0.0567061	3.05962e-05	0.0103655	0.00217593	0.264886	0.504071	0.0169501	0.133385	0.0641331	0.00403325	0.989634	1197.37	1119.97
102	31.0615	0.0568657	3.05962e-05	0.00977611	0.00220614	0.266738	0.502224	0.0170522	0.1338	0.0641823	0.00402152	0.990224	1195.64	1117.62
103	31.0808	0.0570241	3.05962e-05	0.00921863	0.00223637	0.268562	0.500391	0.0171523	0.134201	0.0642281	0.00401059	0.990781	1193.97	1115.33
104	31.1	0.0571814	3.05962e-05	0.0086915	0.00226662	0.27036	0.498573	0.0172505	0.134588	0.0642706	0.00400044	0.991309	1192.36	1113.08
105	31.1192	0.0573376	3.05962e-05	0.00819315	0.00229688	0.27213	0.49677	0.0173468	0.134961	0.0643098	0.00399106	0.991807	1190.79	1110.88
106	31.1385	0.0574928	3.05962e-05	0.0077221	0.00232715	0.273875	0.494985	0.0174412	0.135321	0.064346	0.00398242	0.992278	1189.28	1108.73
107	31.1577	0.0576469	3.05962e-05	0.00727695	0.00235744	0.275594	0.493217	0.0175337	0.135668	0.0643792	0.00397452	0.992723	1187.8	1106.63
108	31.1769	0.0577999	3.05962e-05	0.00685634	0.00238774	0.277286	0.491466	0.0176245	0.136002	0.0644094	0.00396732	0.993144	1186.37	1104.56
109	31.1962	0.0579519	3.05962e-05	0.006459	0.00241806	0.278954	0.489734	0.0177134	0.136324	0.0644369	0.00396082	0.993541	1184.97	1102.53
110	31.2154	0.0581029	3.05962e-05	0.00608372	0.00244838	0.280597	0.488021	0.0178006	0.136633	0.0644617	0.00395498	0.993916	1183.62	1100.54
111	31.2346	0.0582528	3.05962e-05	0.00572932	0.00247872	0.282214	0.486327	0.0178861	0.136931	0.064484	0.00394981	0.994271	1182.29	1098.58
112	31.2538	0.0584019	3.05962e-05	0.00539472	0.00250906	0.283808	0.484652	0.0179699	0.137217	0.0645037	0.00394527	0.994605	1181	1096.66
113	31.2731	0.0585499	3.05962e-05	0.00507886	0.00253942	0.285377	0.482998	0.0180521	0.137492	0.064521	0.00394135	0.994921	1179.74	1094.76
114	31.2923	0.058697	3.05962e-05	0.00478074	0.00256978	0.286923	0.481364	0.0181326	0.137756	0.0645359	0.00393803	0.995219	1178.51	1092.9
115	31.3115	0.0588431	3.05962e-05	0.00449943	0.00260015	0.288445	0.479751	0.0182115	0.138009	0.0645486	0.00393529	0.995501	1177.31	1091.06
116	31.3308	0.0589884	3.05962e-05	0.00423402	0.00263053	0.289944	0.478158	0.0182888	0.138252	0.0645592	0.00393311	0.995766	1176.13	1089.24
117	31.35	0.0591327	3.05962e-05	0.00398365	0.00266092	0.29142	0.476587	0.0183646	0.138485	0.0645676	0.00393148	0.996016	1174.97	1087.46
118	31.3692	0.0592761	3.05962e-05	0.00374751	0.00269131	0.292874	0.475036	0.0184389	0.138707	0.0645741	0.00393037	0.996252	1173.84	1085.69
119	31.3885	0.0594187	3.05962e-05	0.00352484	0.00272171	0.294306	0.473507	0.0185117	0.13892	0.0645785	0.00392978	0.996475	1172.73	1083.94
120	31.4077	0.0595603	3.05962e-05	0.0033149	0.00275211	0.295715	0.472	0.018583	0.139124	0.0645811	0.00392968	0.996685	1171.64	1082.22
121	31.4269	0.0597011	3.05962e-05	0.003117	0.00278252	0.297104	0.470513	0.0186529	0.139319	0.0645818	0.00393005	0.996883	1170.56	1080.51
122	31.4462	0.0598411	3.05962e-05	0.00293047	0.00281294	0.298471	0.469049	0.0187214	0.139504	0.0645808	0.00393088	0.99707	1169.51	1078.82
123	31.4654	0.0599802	3.05962e-05	0.0027547	0.00284336	0.299817	0.467605	0.0187885	0.139681	0.0645781	0.00393215	0.997245	1168.47	1077.15
124	31.4846	0.0601186	3.05962e-05	0.00258909	0.00287378	0.301142	0.466183	0.0188542	0.13985	0.0645738	0.00393384	0.997411	1167.45	1075.5
125	31.5038	0.0602561	3.05962e-05	0.00243308	0.00290421	0.302447	0.464783	0.0189186	0.14001	0.0645679	0.00393595	0.997567	1166.44	1073.86
126	31.5231	0.0603928	3.05962e-05	0.00228614	0.00293465	0.303732	0.463404	0.0189817	0.140163	0.0645604	0.00393844	0.997714	1165.44	1072.23
127	31.5423	0.0605287	3.05962e-05	0.00214777	0.00296508	0.304997	0.462046	0.0190436	0.140307	0.0645515	0.00394131	0.997852	1164.46	1070.62
128	31.5615	0.0606638	3.05962e-05	0.00201747	0.00299552	0.306243	0.46071	0.0191041	0.140444	0.0645412	0.00394454	0.997983	1163.49	1069.02
129	31.5808	0.0607982	3.05962e-05	0.00189482	0.00302596	0.30747	0.459394	0.0191635	0.140574	0.0645294	0.00394812	0.998105	1162.53	1067.44
130	31.6	0.0609318	3.05962e-05	0.00177936	0.00305641	0.308677	0.4581	0.0192216	0.140697	0.0645164	0.00395203	0.998221	1161.59	1065.86
131	31.6192	0.0610646	3.05962e-05	0.00167071	0.00308686	0.309867	0.456826	0.0192786	0.140813	0.0645021	0.00395626	0.998329	1160.65	1064.3
132	31.6385	0.0611968	3.05962e-05	0.00156846	0.00311731	0.311037	0.455574	0.0193343	0.140922	0.0644865	0.00396079	0.998432	1159.72	1062.75
133	31.6577	0.0613282	3.05962e-05	0.00147227	0.00314776	0.31219	0.454342	0.019389	0.141024	0.0644697	0.00396561	0.998528	1158.81	1061.2
134	31.6769	0.0614589	3.05962e-05	0.00138179	0.00317822	0.313325	0.45313	0.0194425	0.14112	0.0644518	0.0039707	0.998618	1157.9	1059.67
135	31.6962	0.0615888	3.05962e-05	0.00129669	0.00320867	0.314443	0.451938	0.0194949	0.14121	0.0644328	0.00397606	0.998703	1157	1058.14
136	31.7154	0.0617181	3.05962e-05	0.00121666	0.00323913	0.315543	0.450767	0.0195462	0.141294	0.0644127	0.00398167	0.998783	1156.1	1056.63
137	31.7346	0.0618467	3.05962e-05	0.00114141	0.00326959	0.316626	0.449615	0.0195965	0.141372	0.0643916	0.00398751	0.998859	1155.22	1055.12
138	31.7538	0.0619746	3.05962e-05	0.00107067	0.00330005	0.317693	0.448483	0.0196457	0.141444	0.0643694	0.00399358	0.998929	1154.34	1053.62
139	31.7731	0.0621018	3.05962e-05	0.00100418	0.00333052	0.318743	0.447371	0.019694	0.141511	0.0643463	0.00399987	0.998996	1153.47	1052.13
140	31.7923	0.0622284	3.05962e-05	0.000941693	0.00336098	0.319777	0.446277	0.0197412	0.141573	0.0643223	0.00400635	0.999058	1152.6	1050.64
141	31.8115	0.0623543	3.05962e-05	0.000882974	0.00339144	0.320795	0.445203	0.0197874	0.141629	0.0642973	0.00401303	0.999117	1151.74	1049.17
142	31.8308	0.0624795	3.05962e-05	0.000827806	0.00342191	0.321798	0.444147	0.0198327	0.141681	0.0642715	0.00401989	0.999172	1150.89	1047.7
143	31.85	0.0626041	3.05962e-05	0.000775982	0.00345237	0.322785	0.44311	0.0198771	0.141728	0.0642449	0.00402691	0.999224	1150.04	1046.23
144	31.8692	0.0627281	3.05962e-05	0.000727306	0.00348284	0.323757	0.442092	0.0199205	0.141769	0.0642175	0.0040341	0.999273	1149.2	1044.77
145	31.8885	0.0628515	3.05962e-05	0.000681594	0.00351331	0.324713	0.441091	0.019963	0.141807	0.0641893	0.00404144	0.999318	1148.36	1043.32
146	31.9077	0.0629742	3.05962e-05	0.000638671	0.00354378	0.325655	0.440108	0.0200046	0.14184	0.0641603	0.00404891	0.999361	1147.53	1041.88
147	31.9269	0.0630963	3.05962e-05	0.000598374	0.00357425	0.326583	0.439143	0.0200453	0.141869	0.0641306	0.00405652	0.999402	1146.7	1040.44
148	31.9462	0.0632178	3.05962e-05	0.000560546	0.00360471	0.327496	0.438196	0.0200852	0.141893	0.0641002	0.00406425	0.999439	1145.88	1039
149	31.9654	0.0633387	3.05962e-05	0.000525041	0.00363518	0.328395	0.437265	0.0201243	0.141914	0.0640691	0.00407209	0.999475	1145.06	1037.57
150	31.9846	0.0634591	3.05962e-05	0.000491723	0.00366565	0.329281	0.436351	0.0201625	0.14193	0.0640374	0.00408004	0.999508	1144.25	1036.15
151	32.0038	0.0635788	3.35025e-05	0.00046046	0.00369901	0.330152	0.435453	0.0201999	0.141943	0.0640049	0.00408807	0.99954	1143.44	1034.73
152	32.0231	0.063698	3.35025e-05	0.000431129	0.00373238	0.331009	0.434571	0.0202364	0.141952	0.0639718	0.00409619	0.999569	1142.63	1033.31
153	32.0423	0.0638166	3.35025e-05	0.000403616	0.00376574	0.331853	0.433705	0.0202722	0.141957	0.0639381	0.00410439	0.999596	1141.82	1031.9
154	32.0615	0.0639346	3.35025e-05	0.000377811	0.0037991	0.332685	0.432855	0.0203073	0.141959	0.0639039	0.00411267	0.999622	1141.02	1030.5
155	32.0808	0.0640521	3.35025e-05	0.000353611	0.00383247	0.333503	0.432021	0.0203415	0.141958	0.0638691	0.00412101	0.999646	1140.22	1029.1
156	32.1	0.064169	3.35025e-05	0.000330921	0.00386583	0.334309	0.431202	0.0203751	0.141953	0.0638338	0.00412942	0.999669	1139.43	1027.7
157	32.1192	0.0642854	3.35025e-05	0.000309647	0.00389919	0.335103	0.430399	0.0204079	0.141946	0.063798	0.00413787	0.99969	1138.64	1026.31
158	32.1385	0.0644012	3.35025e-05	0.000289706	0.00393255	0.335884	0.42961	0.02044	0.141935	0.0637617	0.00414638	0.99971	1137.86	1024.92
159	32.1577	0.0645165	3.35025e-05	0.000271015	0.00396591	0.336654	0.428836	0.0204715	0.141922	0.063725	0.00415492	0.999729	1137.07	1023.54
160	32.1769	0.0646313	3.35025e-05	0.000253499	0.00399927	0.337411	0.428077	0.0205022	0.141906	0.0636878	0.00416351	0.999747	1136.3	1022.17
161	32.1962	0.0647456	3.35025e-05	0.000237086	0.00403263	0.338157	0.427331	0.0205323	0.141887	0.0636502	0.00417212	0.999763	1135.52	1020.79
162	32.2154	0.0648593	3.35025e-05	0.000221709	0.00406599	0.338892	0.4266	0.0205618	0.141866	0.0636122	0.00418075	0.999778	1134.75	1019.43
163	32.2346	0.0649725	3.35025e-05	0.000207304	0.00409935	0.339615	0.425882	0.0205905	0.141842	0.0635739	0.00418941	0.999793	1133.98	1018.06
164	32.2538	0.0650853	3.35025e-05	0.000193811	0.00413271	0.340328	0.425178	0.0206187	0.141816	0.0635351	0.00419808	0.999806	1133.22	1016.7
165	32.2731	0.0651975	3.35025e-05	0.000181175	0.00416607	0.341029	0.424488	0.0206463	0.141787	0.063496	0.00420676	0.999819	1132.46	1015.35
166	32.2923	0.0653092	3.35025e-05	0.000169343	0.00419942	0.34172	0.42381	0.0206732	0.141757	0.0634566	0.00421544	0.999831	1131.7	1014
167	32.3115	0.0654204	3.35025e-05	0.000158264	0.00423278	0.3424	0.423145	0.0206996	0.141724	0.0634168	0.00422413	0.999842	1130.95	1012.66
168	32.3308	0.0655312	3.35025e-05	0.000147893	0.00426613	0.34307	0.422493	0.0207253	0.141689	0.0633767	0.00423281	0.999852	1130.2	1011.31
169	32.35	0.0656415	3.35025e-05	0.000138185	0.00429949	0.343729	0.421853	0.0207505	0.141652	0.0633363	0.00424149	0.999862	1129.45	1009.98
170	32.3692	0.0657513	3.35025e-05	0.000129099	0.00433284	0.344379	0.421225	0.0207752	0.141613	0.0632957	0.00425015	0.999871	1128.71	1008.65
171	32.3885	0.0658606	3.35025e-05	0.000120597	0.0043662	0.345019	0.420609	0.0207992	0.141572	0.0632548	0.0042588	0.999879	1127.97	1007.32
172	32.4077	0.0659694	3.35025e-05	0.000112641	0.00439955	0.345649	0.420005	0.0208228	0.14153	0.0632136	0.00426744	0.999887	1127.24	1006
173	32.4269	0.0660778	3.35025e-05	0.000105198	0.0044329	0.346269	0.419413	0.0208458	0.141486	0.0631721	0.00427605	0.999895	1126.5	1004.68
174	32.4462	0.0661858	3.35025e-05	9.82354e-05	0.00446625	0.34688	0.418832	0.0208683	0.14144	0.0631305	0.00428463	0.999902	1125.77	1003.36
175	32.4654	0.0662933	3.35025e-05	9.1723e-05	0.0044996	0.347482	0.418262	0.0208903	0.141393	0.0630886	0.00429319	0.999908	1125.05	1002.05
176	32.4846	0.0664003	3.35025e-05	8.56326e-05	0.00453295	0.348075	0.417702	0.0209118	0.141345	0.0630465	0.00430172	0.999914	1124.33	1000.75
177	32.5038	0.0665069	3.35025e-05	7.99374e-05	0.0045663	0.348658	0.417154	0.0209328	0.141294	0.0630042	0.00431021	0.99992	1123.61	999.449
178	32.5231	0.0666131	3.35025e-05	7.46125e-05	0.00459964	0.349233	0.416616	0.0209533	0.141243	0.0629617	0.00431867	0.999925	1122.89	998.153
179	32.5423	0.0667188	3.35025e-05	6.96345e-05	0.00463299	0.349799	0.416089	0.0209734	0.14119	0.062919	0.00432709	0.99993	1122.18	996.861
180	32.5615	0.0668241	3.35025e-05	6.49812e-05	0.00466633	0.350357	0.415571	0.020993	0.141136	0.0628762	0.00433547	0.999935	1121.48	995.574
181	32.5808	0.066929	3.35025e-05	6.06321e-05	0.00469968	0.350906	0.415064	0.0210121	0.141081	0.0628332	0.00434381	0.999939	1120.77	994.291
182	32.6	0.0670334	3.35025e-05	5.65677e-05	0.00473302	0.351447	0.414566	0.0210308	0.141025	0.0627901	0.0043521	0.999943	1120.07	993.013
183	32.6192	0.0671375	3.35025e-05	5.27699e-05	0.00476636	0.35198	0.414078	0.0210491	0.140967	0.0627468	0.00436035	0.999947	1119.38	991.739
184	32.6385	0.0672411	3.35025e-05	4.92216e-05	0.0047997	0.352504	0.413599	0.0210669	0.140909	0.0627034	0.00436855	0.999951	1118.68	990.469
185	32.6577	0.0673443	3.35025e-05	4.59068e-05	0.00483304	0.353021	0.41313	0.0210843	0.140849	0.0626599	0.0043767	0.999954	1117.99	989.204
186	32.6769	0.0674471	3.35025e-05	4.28105e-05	0.00486638	0.35353	0.412669	0.0211013	0.140789	0.0626163	0.00438479	0.999957	1117.31	987.944
187	32.6962	0.0675495	3.35025e-05	3.99187e-05	0.00489972	0.354031	0.412218	0.0211179	0.140728	0.0625725	0.00439283	0.99996	1116.63	986.688
188	32.7154	0.0676515	3.35025e-05	3.72181e-05	0.00493306	0.354525	0.411775	0.0211341	0.140666	0.0625287	0.00440082	0.999963	1115.95	985.436
189	32.7346	0.0677531	3.35025e-05	3.46965e-05	0.00496639	0.355012	0.411341	0.0211499	0.140603	0.0624848	0.00440875	0.999965	1115.27	984.189
190	32.7538	0.0678543	3.35025e-05	3.23422e-05	0.00499973	0.355491	0.410915	0.0211653	0.140539	0.0624408	0.00441663	0.999968	1114.6	982.947
191	32.7731	0.0679551	3.35025e-05	3.01444e-05	0.00503306	0.355963	0.410497	0.0211804	0.140475	0.0623968	0.00442444	0.99997	1113.93	981.709
192	32.7923	0.0680555	3.35025e-05	2.80929e-05	0.00506639	0.356428	0.410088	0.0211951	0.14041	0.0623526	0.0044322	0.999972	1113.27	980.475
193	32.8115	0.0681556	3.35025e-05	2.61782e-05	0.00509973	0.356886	0.409686	0.0212094	0.140345	0.0623085	0.00443989	0.999974	1112.61	979.246
194	32.8308	0.0682553	3.35025e-05	2.43914e-05	0.00513306	0.357337	0.409292	0.0212234	0.140278	0.0622642	0.00444752	0.999976	1111.96	978.021
195	32.85	0.0683546	3.35025e-05	2.27241e-05	0.00516639	0.357781	0.408906	0.021237	0.140212	0.06222	0.0044551	0.999977	1111.3	976.801
196	32.8692	0.0684535	3.35025e-05	2.11686e-05	0.00519972	0.358219	0.408527	0.0212503	0.140144	0.0621757	0.0044626	0.999979	1110.65	975.586
197	32.8885	0.0685521	3.35025e-05	1.97174e-05	0.00523304	0.35865	0.408156	0.0212633	0.140077	0.0621313	0.00447005	0.99998	1110.01	974.375
198	32.9077	0.0686503	3.35025e-05	1.83638e-05	0.00526637	0.359075	0.407791	0.0212759	0.140008	0.062087	0.00447743	0.999982	1109.37	973.168
199	32.9269	0.0687481	3.35025e-05	1.71013e-05	0.00529969	0.359494	0.407434	0.0212882	0.13994	0.0620426	0.00448474	0.999983	1108.73	971.966
200	32.9462	0.0688456	3.35025e-05	1.5924e-05	0.00533302	0.359906	0.407084	0.0213002	0.139871	0.0619982	0.00449199	0.999984	1108.1	970.769
201	32.9654	0.0689427	3.35025e-05	1.48262e-05	0.00536634	0.360312	0.40674	0.0213119	0.139801	0.0619538	0.00449917	0.999985	1107.47	969.576
202	32.9846	0.0690395	3.35025e-05	1.38026e-05	0.00539966	0.360712	0.406403	0.0213233	0.139732	0.0619095	0.00450629	0.999986	1106.84	968.387
203	33.0038	0.0691359	3.5842e-05	1.28483e-05	0.00543531	0.361106	0.406072	0.0213343	0.139662	0.0618649	0.00451333	0.999987	1106.22	967.201
204	33.0231	0.069232	3.5842e-05	1.19588e-05	0.00547096	0.361493	0.405747	0.0213451	0.139591	0.0618204	0.0045203	0.999988	1105.6	966.019
205	33.0423	0.0693277	3.5842e-05	1.11297e-05	0.0055066	0.361875	0.405429	0.0213555	0.13952	0.0617759	0.0045272	0.999989	1104.98	964.842
206	33.0615	0.0694231	3.5842e-05	1.03571e-05	0.00554225	0.362251	0.405116	0.0213657	0.139449	0.0617315	0.00453404	0.99999	1104.37	963.669
207	33.0808	0.0695182	3.5842e-05	9.63706e-06	0.00557789	0.362621	0.40481	0.0213756	0.139378	0.061687	0.0045408	0.99999	1103.76	962.501
208	33.1	0.0696129	3.5842e-05	8.96619e-06	0.00561353	0.362986	0.404509	0.0213853	0.139307	0.0616426	0.0045475	0.999991	1103.16	961.337
209	33.1192	0.0697073	3.5842e-05	8.34118e-06	0.00564917	0.363346	0.404214	0.0213947	0.139235	0.0615983	0.00455414	0.999992	1102.56	960.178
210	33.1385	0.0698013	3.5842e-05	7.75896e-06	0.00568481	0.3637	0.403925	0.0214038	0.139164	0.0615539	0.0045607	0.999992	1101.96	959.023
211	33.1577	0.0698951	3.5842e-05	7.21664e-06	0.00572045	0.364049	0.403642	0.0214127	0.139092	0.0615097	0.0045672	0.999993	1101.36	957.872
212	33.1769	0.0699885	3.5842e-05	6.71156e-06	0.00575609	0.364393	0.403364	0.0214213	0.13902	0.0614654	0.00457362	0.999993	1100.77	956.726
213	33.1962	0.0700816	3.5842e-05	6.24121e-06	0.00579172	0.364732	0.403091	0.0214297	0.138948	0.0614213	0.00457998	0.999994	1100.19	955.585
214	33.2154	0.0701743	3.5842e-05	5.80323e-06	0.00582736	0.365066	0.402823	0.0214378	0.138876	0.0613772	0.00458628	0.999994	1099.61	954.447
215	33.2346	0.0702668	3.5842e-05	5.39546e-06	0.00586299	0.365395	0.402561	0.0214457	0.138805	0.0613331	0.0045925	0.999995	1099.03	953.315
216	33.2538	0.0703589	3.5842e-05	5.01584e-06	0.00589862	0.365719	0.402304	0.0214534	0.138733	0.0612891	0.00459866	0.999995	1098.45	952.186
217	33.2731	0.0704508	3.5842e-05	4.66247e-06	0.00593425	0.366038	0.402051	0.0214609	0.138661	0.0612452	0.00460475	0.999995	1097.88	951.062
218	33.2923	0.0705423	3.5842e-05	4.33357e-06	0.00596988	0.366353	0.401804	0.0214681	0.138589	0.0612014	0.00461077	0.999996	1097.32	949.943
219	33.3115	0.0706335	3.5842e-05	4.02747e-06	0.00600551	0.366662	0.401561	0.0214751	0.138517	0.0611576	0.00461672	0.999996	1096.75	948.828
220	33.3308	0.0707244	3.5842e-05	3.74263e-06	0.00604114	0.366968	0.401323	0.0214819	0.138446	0.0611139	0.00462261	0.999996	1096.19	947.717
221	33.35	0.070815	3.5842e-05	3.4776e-06	0.00607676	0.367269	0.40109	0.0214885	0.138374	0.0610703	0.00462843	0.999997	1095.64	946.61
222	33.3692	0.0709053	3.5842e-05	3.23102e-06	0.00611239	0.367565	0.400861	0.0214949	0.138303	0.0610268	0.00463419	0.999997	1095.09	945.508
223	33.3885	0.0709953	3.5842e-05	3.00163e-06	0.00614801	0.367857	0.400636	0.0215011	0.138231	0.0609834	0.00463988	0.999997	1094.54	944.41
224	33.4077	0.071085	3.5842e-05	2.78826e-06	0.00618363	0.368145	0.400416	0.0215071	0.13816	0.0609401	0.0046455	0.999997	1094	943.317
225	33.4269	0.0711745	3.5842e-05	2.58981e-06	0.00621925	0.368429	0.4002	0.021513	0.138089	0.0608969	0.00465106	0.999997	1093.46	942.227
226	33.4462	0.0712636	3.5842e-05	2.40525e-06	0.00625487	0.368708	0.399988	0.0215186	0.138018	0.0608537	0.00465655	0.999998	1092.92	941.142
227	33.4654	0.0713524	3.5842e-05	2.23363e-06	0.00629049	0.368984	0.39978	0.021524	0.137947	0.0608107	0.00466198	0.999998	1092.39	940.062
228	33.4846	0.071441	3.5842e-05	2.07406e-06	0.0063261	0.369255	0.399576	0.0215293	0.137877	0.0607678	0.00466735	0.999998	1091.86	938.985
229	33.5038	0.0715293	3.5842e-05	1.9257e-06	0.00636172	0.369522	0.399376	0.0215344	0.137807	0.060725	0.00467265	0.999998	1091.33	937.913
230	33.5231	0.0716173	3.5842e-05	1.78779e-06	0.00639733	0.369786	0.399179	0.0215393	0.137736	0.0606823	0.00467789	0.999998	1090.81	936.845
231	33.5423	0.071705	3.5842e-05	1.65959e-06	0.00643294	0.370045	0.398987	0.0215441	0.137667	0.0606397	0.00468306	0.999998	1090.29	935.781
232	33.5615	0.0717924	3.5842e-05	1.54045e-06	0.00646856	0.370301	0.398798	0.0215486	0.137597	0.0605972	0.00468817	0.999998	1089.78	934.721
233	33.5808	0.0718796	3.5842e-05	1.42972e-06	0.00650417	0.370553	0.398613	0.0215531	0.137527	0.0605549	0.00469322	0.999999	1089.27	933.666
234	33.6	0.0719665	3.5842e-05	1.32683e-06	0.00653977	0.370802	0.398431	0.0215573	0.137458	0.0605127	0.00469821	0.999999	1088.76	932.614
235	33.6192	0.0720531	3.5842e-05	1.23123e-06	0.00657538	0.371046	0.398253	0.0215614	0.137389	0.0604705	0.00470314	0.999999	1088.26	931.567
236	33.6385	0.0721394	3.5842e-05	1.14241e-06	0.00661099	0.371288	0.398078	0.0215654	0.137321	0.0604286	0.00470801	0.999999	1087.76	930.524
237	33.6577	0.0722255	3.5842e-05	1.0599e-06	0.00664659	0.371525	0.397906	0.0215692	0.137252	0.0603867	0.00471282	0.999999	1087.27	929.485
238	33.6769	0.0723114	3.5842e-05	9.83253e-07	0.0066822	0.37176	0.397738	0.0215729	0.137184	0.060345	0.00471757	0.999999	1086.77	928.45
239	33.6962	0.0723969	3.5842e-05	9.12068e-07	0.0067178	0.37199	0.397573	0.0215764	0.137116	0.0603034	0.00472226	0.999999	1086.29	927.419
240	33.7154	0.0724822	3.5842e-05	8.4596e-07	0.0067534	0.372218	0.397411	0.0215798	0.137049	0.0602619	0.00472689	0.999999	1085.8	926.392
241	33.7346	0.0725672	3.5842e-05	7.84571e-07	0.006789	0.372442	0.397252	0.021583	0.136981	0.0602206	0.00473146	0.999999	1085.32	925.369
242	33.7538	0.072652	3.5842e-05	7.2757e-07	0.0068246	0.372663	0.397096	0.0215861	0.136915	0.0601794	0.00473598	0.999999	1084.84	924.35
243	33.7731	0.0727365	3.5842e-05	6.74649e-07	0.0068602	0.372881	0.396943	0.0215891	0.136848	0.0601383	0.00474044	0.999999	1084.37	923.334
244	33.7923	0.0728208	3.5842e-05	6.25521e-07	0.00689579	0.373095	0.396792	0.0215919	0.136782	0.0600974	0.00474484	0.999999	1083.9	922.323
245	33.8115	0.0729048	3.5842e-05	5.79917e-07	0.00693139	0.373307	0.396645	0.0215947	0.136716	0.0600566	0.00474919	0.999999	1083.43	921.316
246	33.8308	0.0729886	3.5842e-05	5.3759e-07	0.00696698	0.373515	0.396501	0.0215973	0.13665	0.060016	0.00475348	0.999999	1082.97	920.313
247	33.85	0.0730721	3.5842e-05	4.98307e-07	0.00700257	0.373721	0.396359	0.0215998	0.136585	0.0599755	0.00475772	1	1082.51	919.313
248	33.8692	0.0731554	3.5842e-05	4.61853e-07	0.00703816	0.373923	0.396219	0.0216021	0.13652	0.0599351	0.0047619	1	1082.05	918.318
249	33.8885	0.0732384	3.5842e-05	4.28028e-07	0.00707375	0.374122	0.396083	0.0216044	0.136455	0.0598949	0.00476603	1	1081.6	917.326
250	33.9077	0.0733212	3.5842e-05	3.96644e-07	0.00710934	0.374319	0.395949	0.0216065	0.136391	0.0598548	0.00477011	1	1081.15	916.338
251	33.9269	0.0734037	3.5842e-05	3.67529e-07	0.00714493	0.374513	0.395817	0.0216086	0.136327	0.0598149	0.00477413	1	1080.7	915.354
252	33.9462	0.073486	3.5842e-05	3.40521e-07	0.00718052	0.374703	0.395688	0.0216105	0.136264	0.0597752	0.0047781	1	1080.26	914.374
253	33.9654	0.0735681	3.5842e-05	3.15469e-07	0.0072161	0.374892	0.395562	0.0216123	0.136201	0.0597355	0.00478202	1	1079.82	913.397
254	33.9846	0.0736499	3.5842e-05	2.92235e-07	0.00725168	0.375077	0.395437	0.021614	0.136138	0.0596961	0.00478589	1	1079.38	912.424
255	34.0038	0.0737315	3.90327e-05	2.70688e-07	0.00729043	0.375259	0.395314	0.0216156	0.136075	0.0596566	0.00478969	1	1078.94	911.452
256	34.0231	0.0738128	3.90327e-05	2.50708e-07	0.00732918	0.375437	0.395193	0.021617	0.136012	0.0596172	0.00479344	1	1078.51	910.484
257	34.0423	0.0738939	3.90327e-05	2.32182e-07	0.00736793	0.375614	0.395074	0.0216184	0.13595	0.0595781	0.00479715	1	1078.08	909.519
258	34.0615	0.0739748	3.90327e-05	2.15007e-07	0.00740667	0.375787	0.394958	0.0216196	0.135889	0.059539	0.0048008	1	1077.65	908.558
259	34.0808	0.0740555	3.90327e-05	1.99084e-07	0.00744542	0.375959	0.394843	0.0216208	0.135827	0.0595001	0.00480441	1	1077.23	907.6
260	34.1	0.0741359	3.90327e-05	1.84325e-07	0.00748416	0.376127	0.394731	0.0216219	0.135766	0.0594614	0.00480797	1	1076.81	906.646
261	34.1192	0.0742161	3.90327e-05	1.70645e-07	0.0075229	0.376294	0.39462	0.0216228	0.135706	0.0594229	0.00481148	1	1076.39	905.696
262	34.1385	0.0742961	3.90327e-05	1.57967e-07	0.00756164	0.376457	0.394512	0.0216237	0.135646	0.0593845	0.00481494	1	1075.98	904.749
263	34.1577	0.0743759	3.90327e-05	1.46218e-07	0.00760038	0.376619	0.394406	0.0216246	0.135586	0.0593462	0.00481836	1	1075.57	903.806
264	34.1769	0.0744554	3.90327e-05	1.35331e-07	0.00763911	0.376778	0.394301	0.0216253	0.135526	0.0593081	0.00482173	1	1075.16	902.866
265	34.1962	0.0745347	3.90327e-05	1.25244e-07	0.00767785	0.376935	0.394199	0.021626	0.135467	0.0592702	0.00482506	1	1074.76	901.93
266	34.2154	0.0746138	3.90327e-05	1.15899e-07	0.00771658	0.377089	0.394098	0.0216265	0.135409	0.0592325	0.00482834	1	1074.36	900.997
267	34.2346	0.0746927	3.90327e-05	1.07242e-07	0.00775531	0.377241	0.393999	0.0216271	0.135351	0.0591949	0.00483158	1	1073.96	900.068
268	34.2538	0.0747714	3.90327e-05	9.92238e-08	0.00779404	0.377391	0.393902	0.0216275	0.135293	0.0591574	0.00483478	1	1073.57	899.142
269	34.2731	0.0748498	3.90327e-05	9.17969e-08	0.00783277	0.377539	0.393807	0.0216278	0.135235	0.0591201	0.00483793	1	1073.17	898.219
270	34.2923	0.0749281	3.90327e-05	8.49187e-08	0.0078715	0.377685	0.393713	0.0216281	0.135178	0.059083	0.00484104	1	1072.78	897.3
271	34.3115	0.0750061	3.90327e-05	7.85493e-08	0.00791022	0.377829	0.393621	0.0216284	0.135122	0.0590461	0.00484411	1	1072.4	896.384
272	34.3308	0.0750839	3.90327e-05	7.26515e-08	0.00794894	0.37797	0.393531	0.0216285	0.135065	0.0590093	0.00484713	1	1072.02	895.472
273	34.35	0.0751615	3.90327e-05	6.71909e-08	0.00798767	0.378109	0.393442	0.0216286	0.13501	0.0589727	0.00485012	1	1071.64	894.563
274	34.3692	0.0752389	3.90327e-05	6.21355e-08	0.00802639	0.378247	0.393355	0.0216286	0.134954	0.0589362	0.00485306	1	1071.26	893.657
275	34.3885	0.0753161	3.90327e-05	5.74557e-08	0.00806511	0.378382	0.393269	0.0216286	0.134899	0.0589	0.00485597	1	1070.89	892.754
276	34.4077	0.0753931	3.90327e-05	5.3124e-08	0.00810383	0.378516	0.393185	0.0216285	0.134845	0.0588638	0.00485883	1	1070.52	891.855
277	34.4269	0.0754699	3.90327e-05	4.91147e-08	0.00814254	0.378647	0.393102	0.0216283	0.13479	0.0588279	0.00486166	1	1070.15	890.958
278	34.4462	0.0755465	3.90327e-05	4.54043e-08	0.00818126	0.378777	0.393021	0.0216281	0.134736	0.0587921	0.00486444	1	1069.78	890.065
279	34.4654	0.0756229	3.90327e-05	4.19707e-08	0.00821997	0.378904	0.392941	0.0216278	0.134683	0.0587565	0.00486719	1	1069.42	889.175
280	34.4846	0.075699	3.90327e-05	3.87935e-08	0.00825868	0.37903	0.392863	0.0216275	0.13463	0.058721	0.0048699	1	1069.06	888.289
281	34.5038	0.075775	3.90327e-05	3.58539e-08	0.00829739	0.379154	0.392786	0.0216271	0.134577	0.0586857	0.00487258	1	1068.7	887.405
282	34.5231	0.0758508	3.90327e-05	3.31344e-08	0.0083361	0.379276	0.39271	0.0216267	0.134525	0.0586506	0.00487521	1	1068.35	886.525
283	34.5423	0.0759264	3.90327e-05	3.06186e-08	0.00837481	0.379397	0.392636	0.0216262	0.134473	0.0586156	0.00487781	1	1068	885.647
284	34.5615	0.0760018	3.90327e-05	2.82916e-08	0.00841351	0.379515	0.392563	0.0216257	0.134422	0.0585809	0.00488038	1	1067.65	884.773
285	34.5808	0.076077	3.90327e-05	2.61392e-08	0.00845222	0.379632	0.392491	0.0216251	0.134371	0.0585462	0.00488291	1	1067.3	883.902
286	34.6	0.076152	3.90327e-05	2.41487e-08	0.00849092	0.379747	0.39242	0.0216245	0.13432	0.0585118	0.0048854	1	1066.96	883.033
287	34.6192	0.0762268	3.90327e-05	2.23079e-08	0.00852962	0.379861	0.392351	0.0216238	0.13427	0.0584775	0.00488786	1	1066.62	882.168
288	34.6385	0.0763014	3.90327e-05	2.06058e-08	0.00856832	0.379973	0.392283	0.0216231	0.13422	0.0584434	0.00489029	1	1066.28	881.306
289	34.6577	0.0763758	3.90327e-05	1.9032e-08	0.00860702	0.380083	0.392216	0.0216223	0.13417	0.0584094	0.00489268	1	1065.95	880.446
290	34.6769	0.0764501	3.90327e-05	1.7577e-08	0.00864572	0.380192	0.39215	0.0216215	0.134121	0.0583756	0.00489504	1	1065.62	879.59
291	34.6962	0.0765242	3.90327e-05	1.62319e-08	0.00868441	0.380298	0.392085	0.0216206	0.134072	0.058342	0.00489736	1	1065.29	878.736
292	34.7154	0.076598	3.90327e-05	1.49886e-08	0.00872311	0.380404	0.392021	0.0216198	0.134024	0.0583085	0.00489966	1	1064.96	877.885
293	34.7346	0.0766717	3.90327e-05	1.38394e-08	0.0087618	0.380508	0.391958	0.0216188	0.133976	0.0582752	0.00490192	1	1064.64	877.038
294	34.7538	0.0767452	3.90327e-05	1.27773e-08	0.00880049	0.38061	0.391897	0.0216179	0.133928	0.0582421	0.00490415	1	1064.31	876.193
295	34.7731	0.0768185	3.90327e-05	1.17957e-08	0.00883918	0.380711	0.391836	0.0216169	0.133881	0.0582092	0.00490635	1	1064	875.35
296	34.7923	0.0768917	3.90327e-05	1.08888e-08	0.00887787	0.38081	0.391777	0.0216158	0.133834	0.0581764	0.00490852	1	1063.68	874.511
297	34.8115	0.0769646	3.90327e-05	1.00507e-08	0.00891655	0.380908	0.391718	0.0216148	0.133788	0.0581437	0.00491066	1	1063.36	873.674
298	34.8308	0.0770374	3.90327e-05	9.27642e-09	0.00895524	0.381005	0.391661	0.0216137	0.133742	0.0581113	0.00491276	1	1063.05	872.841
299	34.85	0.07711	3.90327e-05	8.56112e-09	0.00899392	0.3811	0.391604	0.0216125	0.133696	0.058079	0.00491484	1	1062.74	872.009
300	34.8692	0.0771824	3.90327e-05	7.90035e-09	0.0090326	0.381193	0.391548	0.0216114	0.133651	0.0580469	0.00491689	1	1062.44	871.181
301	34.8885	0.0772547	3.90327e-05	7.29001e-09	0.00907128	0.381286	0.391493	0.0216102	0.133606	0.0580149	0.00491891	1	1062.13	870.355
302	34.9077	0.0773267	3.90327e-05	6.7263e-09	0.00910996	0.381377	0.391439	0.0216089	0.133561	0.0579831	0.0049209	1	1061.83	869.532
303	34.9269	0.0773986	3.90327e-05	6.20569e-09	0.00914864	0.381466	0.391386	0.0216077	0.133517	0.0579515	0.00492287	1	1061.53	868.712
304	34.9462	0.0774703	3.90327e-05	5.72494e-09	0.00918731	0.381554	0.391334	0.0216064	0.133473	0.05792	0.0049248	1	1061.23	867.894
305	34.9654	0.0775419	3.90327e-05	5.28101e-09	0.00922599	0.381641	0.391283	0.0216051	0.133429	0.0578887	0.00492671	1	1060.94	867.079
306	34.9846	0.0776133	3.90327e-05	4.87114e-09	0.00926466	0.381727	0.391232	0.0216037	0.133386	0.0578575	0.0049286	1	1060.64	866.266
307	35.0038	0.0776845	4.41034e-05	4.49273e-09	0.00930835	0.38181	0.39118	0.0216023	0.133343	0.0578263	0.00493043	1	1060.35	865.452
308	35.0231	0.0777555	4.41034e-05	4.14339e-09	0.00935205	0.381891	0.391129	0.0216008	0.1333	0.0577951	0.00493223	1	1060.05	864.64
309	35.0423	0.0778264	4.41034e-05	3.82093e-09	0.00939574	0.381971	0.391079	0.0215993	0.133257	0.0577642	0.00493401	1	1059.76	863.831
310	35.0615	0.0778971	4.41034e-05	3.52329e-09	0.00943943	0.382049	0.39103	0.0215977	0.133214	0.0577334	0.00493576	1	1059.47	863.024
311	35.0808	0.0779676	4.41034e-05	3.24858e-09	0.00948311	0.382127	0.390981	0.0215961	0.133172	0.0577028	0.00493749	1	1059.19	862.22
312	35.1	0.078038	4.41034e-05	2.99507e-09	0.0095268	0.382203	0.390933	0.0215946	0.133131	0.0576723	0.00493919	1	1058.9	861.418
313	35.1192	0.0781082	4.41034e-05	2.76113e-09	0.00957048	0.382278	0.390886	0.021593	0.133089	0.057642	0.00494087	1	1058.62	860.619
314	35.1385	0.0781782	4.41034e-05	2.54527e-09	0.00961416	0.382353	0.390839	0.0215913	0.133048	0.0576119	0.00494252	1	1058.34	859.822
315	35.1577	0.0782481	4.41034e-05	2.34611e-09	0.00965784	0.382425	0.390793	0.0215897	0.133008	0.0575819	0.00494415	1	1058.06	859.028
316	35.1769	0.0783178	4.41034e-05	2.16237e-09	0.00970152	0.382497	0.390748	0.021588	0.132967	0.0575521	0.00494576	1	1057.79	858.236
317	35.1962	0.0783874	4.41034e-05	1.99286e-09	0.0097452	0.382568	0.390704	0.0215863	0.132927	0.0575224	0.00494734	1	1057.51	857.446
318	35.2154	0.0784567	4.41034e-05	1.83651e-09	0.00978887	0.382637	0.39066	0.0215846	0.132887	0.0574929	0.0049489	1	1057.24	856.659
319	35.2346	0.078526	4.41034e-05	1.6923e-09	0.00983254	0.382706	0.390617	0.0215829	0.132848	0.0574636	0.00495044	1	1056.97	855.874
320	35.2538	0.078595	4.41034e-05	1.55929e-09	0.00987621	0.382773	0.390574	0.0215812	0.132809	0.0574344	0.00495195	1	1056.7	855.092
321	35.2731	0.078664	4.41034e-05	1.43663e-09	0.00991988	0.38284	0.390532	0.0215794	0.13277	0.0574053	0.00495344	1	1056.44	854.311
322	35.2923	0.0787327	4.41034e-05	1.32352e-09	0.00996354	0.382905	0.39049	0.0215777	0.132732	0.0573765	0.00495492	1	1056.17	853.533
323	35.3115	0.0788013	4.41034e-05	1.21923e-09	0.0100072	0.382969	0.390449	0.0215759	0.132694	0.0573478	0.00495636	1	1055.91	852.758
324	35.3308	0.0788698	4.41034e-05	1.12307e-09	0.0100509	0.383033	0.390409	0.0215741	0.132656	0.0573192	0.00495779	1	1055.65	851.984
325	35.35	0.078938	4.41034e-05	1.03441e-09	0.0100945	0.383095	0.390369	0.0215723	0.132619	0.0572908	0.0049592	1	1055.4	851.213
326	35.3692	0.0790062	4.41034e-05	9.52688e-10	0.0101382	0.383157	0.39033	0.0215705	0.132582	0.0572625	0.00496059	1	1055.14	850.444
327	35.3885	0.0790742	4.41034e-05	8.77355e-10	0.0101818	0.383217	0.390291	0.0215686	0.132545	0.0572345	0.00496195	1	1054.89	849.677
328	35.4077	0.079142	4.41034e-05	8.0792e-10	0.0102255	0.383276	0.390253	0.0215668	0.132508	0.0572065	0.0049633	1	1054.64	848.913
329	35.4269	0.0792097	4.41034e-05	7.43925e-10	0.0102692	0.383335	0.390215	0.021565	0.132472	0.0571787	0.00496462	1	1054.39	848.151
330	35.4462	0.0792772	4.41034e-05	6.84948e-10	0.0103128	0.383393	0.390178	0.0215631	0.132436	0.0571511	0.00496593	1	1054.14	847.39
331	35.4654	0.0793446	4.41034e-05	6.30601e-10	0.0103565	0.383449	0.390141	0.0215612	0.132401	0.0571236	0.00496722	1	1053.89	846.632
332	35.4846	0.0794118	4.41034e-05	5.80524e-10	0.0104001	0.383505	0.390105	0.0215593	0.132366	0.0570963	0.00496849	1	1053.65	845.876
333	35.5038	0.0794789	4.41034e-05	5.34385e-10	0.0104437	0.38356	0.390069	0.0215574	0.132331	0.0570691	0.00496973	1	1053.4	845.123
334	35.5231	0.0795458	4.41034e-05	4.91877e-10	0.0104874	0.383614	0.390034	0.0215555	0.132296	0.0570421	0.00497097	1	1053.16	844.371
335	35.5423	0.0796126	4.41034e-05	4.52717e-10	0.010531	0.383667	0.389999	0.0215536	0.132262	0.0570152	0.00497218	1	1052.93	843.621
336	35.5615	0.0796792	4.41034e-05	4.16645e-10	0.0105747	0.383719	0.389965	0.0215517	0.132227	0.0569885	0.00497337	1	1052.69	842.874
337	35.5808	0.0797457	4.41034e-05	3.83419e-10	0.0106183	0.383771	0.389931	0.0215498	0.132194	0.0569619	0.00497455	1	1052.45	842.128
338	35.6	0.0798121	4.41034e-05	3.52818e-10	0.0106619	0.383821	0.389897	0.0215479	0.13216	0.0569355	0.00497571	1	1052.22	841.384
339	35.6192	0.0798783	4.41034e-05	3.24635e-10	0.0107056	0.383871	0.389864	0.0215459	0.132127	0.0569092	0.00497685	1	1051.99	840.643
340	35.6385	0.0799444	4.41034e-05	2.98683e-10	0.0107492	0.38392	0.389831	0.021544	0.132094	0.056883	0.00497797	1	1051.76	839.903
341	35.6577	0.0800103	4.41034e-05	2.74785e-10	0.0107928	0.383968	0.389799	0.021542	0.132061	0.0568571	0.00497908	1	1051.53	839.166
342	35.6769	0.0800761	4.41034e-05	2.52781e-10	0.0108365	0.384016	0.389767	0.0215401	0.132029	0.0568312	0.00498017	1	1051.3	838.43
343	35.6962	0.0801417	4.41034e-05	2.32523e-10	0.0108801	0.384063	0.389736	0.0215381	0.131997	0.0568055	0.00498125	1	1051.08	837.697
344	35.7154	0.0802072	4.41034e-05	2.13873e-10	0.0109237	0.384108	0.389704	0.0215362	0.131965	0.05678	0.0049823	1	1050.86	836.965
345	35.7346	0.0802726	4.41034e-05	1.96705e-10	0.0109673	0.384154	0.389673	0.0215342	0.131934	0.0567546	0.00498335	1	1050.64	836.235
346	35.7538	0.0803378	4.41034e-05	1.80902e-10	0.0110109	0.384198	0.389643	0.0215322	0.131902	0.0567293	0.00498437	1	1050.42	835.507
347	35.7731	0.0804029	4.41034e-05	1.66357e-10	0.0110546	0.384242	0.389613	0.0215303	0.131871	0.0567042	0.00498538	1	1050.2	834.781
348	35.7923	0.0804678	4.41034e-05	1.52971e-10	0.0110982	0.384284	0.389583	0.0215283	0.13184	0.0566792	0.00498638	1	1049.98	834.057
349	35.8115	0.0805326	4.41034e-05	1.40651e-10	0.0111418	0.384327	0.389554	0.0215263	0.13181	0.0566544	0.00498736	1	1049.77	833.335
350	35.8308	0.0805973	4.41034e-05	1.29315e-10	0.0111854	0.384368	0.389524	0.0215243	0.13178	0.0566297	0.00498832	1	1049.55	832.614
351	35.85	0.0806618	4.41034e-05	1.18884e-10	0.011229	0.384409	0.389496	0.0215223	0.13175	0.0566051	0.00498928	1	1049.34	831.896
352	35.8692	0.0807262	4.41034e-05	1.09287e-10	0.0112726	0.384449	0.389467	0.0215203	0.13172	0.0565807	0.00499021	1	1049.13	831.179
353	35.8885	0.0807905	4.41034e-05	1.00458e-10	0.0113162	0.384488	0.389439	0.0215184	0.13169	0.0565564	0.00499113	1	1048.92	830.464
354	35.9077	0.0808546	4.41034e-05	9.23355e-11	0.0113598	0.384527	0.389411	0.0215164	0.131661	0.0565323	0.00499204	1	1048.71	829.751
355	35.9269	0.0809186	4.41034e-05	8.48638e-11	0.0114034	0.384565	0.389383	0.0215144	0.131632	0.0565083	0.00499293	1	1048.51	829.039
356	35.9462	0.0809825	4.41034e-05	7.79913e-11	0.011447	0.384603	0.389356	0.0215124	0.131603	0.0564844	0.00499381	1	1048.3	828.33
357	35.9654	0.0810463	4.41034e-05	7.16704e-11	0.0114906	0.38464	0.389329	0.0215104	0.131575	0.0564607	0.00499468	1	1048.1	827.622
358	35.9846	0.0811099	4.41034e-05	6.58573e-11	0.0115342	0.384676	0.389302	0.0215084	0.131547	0.0564371	0.00499553	1	1047.9	826.916
359	36.0038	0.0811733	4.27913e-05	6.05114e-11	0.0115765	0.384712	0.389276	0.0215064	0.131519	0.0564137	0.00499638	1	1047.7	826.212
360	36.0231	0.0812367	4.27913e-05	5.55957e-11	0.0116188	0.384747	0.389251	0.0215045	0.131491	0.0563905	0.00499721	1	1047.5	825.511
361	36.0423	0.0812999	4.27913e-05	5.10757e-11	0.0116611	0.384782	0.389225	0.0215025	0.131464	0.0563674	0.00499803	1	1047.31	824.811
362	36.0615	0.081363	4.27913e-05	4.69201e-11	0.0117034	0.384816	0.3892	0.0215005	0.131437	0.0563444	0.00499884	1	1047.11	824.112
363	36.0808	0.081426	4.27913e-05	4.30995e-11	0.0117457	0.38485	0.389175	0.0214986	0.13141	0.0563215	0.00499963	1	1046.92	823.416
364	36.1	0.0814888	4.27913e-05	3.95874e-11	0.011788	0.384883	0.38915	0.0214966	0.131383	0.0562988	0.00500041	1	1046.73	822.721
365	36.1192	0.0815515	4.27913e-05	3.6359e-11	0.0118303	0.384915	0.389126	0.0214946	0.131357	0.0562762	0.00500118	1	1046.54	822.027
366	36.1385	0.0816141	4.27913e-05	3.33916e-11	0.0118726	0.384947	0.389101	0.0214927	0.13133	0.0562538	0.00500194	1	1046.35	821.336
367	36.1577	0.0816766	4.27913e-05	3.06643e-11	0.0119148	0.384978	0.389077	0.0214907	0.131304	0.0562315	0.00500269	1	1046.16	820.646
368	36.1769	0.0817389	4.27913e-05	2.81578e-11	0.0119571	0.385009	0.389054	0.0214887	0.131279	0.0562093	0.00500342	1	1045.98	819.957
369	36.1962	0.0818011	4.27913e-05	2.58545e-11	0.0119994	0.385039	0.38903	0.0214868	0.131253	0.0561872	0.00500415	1	1045.79	819.27
370	36.2154	0.0818632	4.27913e-05	2.37379e-11	0.0120417	0.385069	0.389007	0.0214848	0.131228	0.0561653	0.00500486	1	1045.61	818.585
371	36.2346	0.0819252	4.27913e-05	2.17932e-11	0.012084	0.385098	0.388983	0.0214829	0.131203	0.0561435	0.00500556	1	1045.43	817.901
372	36.2538	0.081987	4.27913e-05	2.00065e-11	0.0121262	0.385127	0.38896	0.0214809	0.131178	0.0561218	0.00500625	1	1045.25	817.219
373	36.2731	0.0820487	4.27913e-05	1.83649e-11	0.0121685	0.385155	0.388938	0.021479	0.131153	0.0561003	0.00500692	1	1045.07	816.538
374	36.2923	0.0821103	4.27913e-05	1.6857e-11	0.0122108	0.385182	0.388915	0.021477	0.131128	0.0560788	0.00500759	1	1044.89	815.859
375	36.3115	0.0821718	4.27913e-05	1.54718e-11	0.0122531	0.385209	0.388893	0.0214751	0.131104	0.0560575	0.00500825	1	1044.71	815.181
376	36.3308	0.0822331	4.27913e-05	1.41995e-11	0.0122953	0.385236	0.388871	0.0214731	0.13108	0.0560363	0.00500889	1	1044.54	814.505
377	36.35	0.0822944	4.27913e-05	1.3031e-11	0.0123376	0.385262	0.388849	0.0214712	0.131056	0.0560153	0.00500953	1	1044.36	813.831
378	36.3692	0.0823555	4.27913e-05	1.19578e-11	0.0123798	0.385287	0.388827	0.0214693	0.131032	0.0559944	0.00501015	1	1044.19	813.158
379	36.3885	0.0824165	4.27913e-05	1.09723e-11	0.0124221	0.385313	0.388805	0.0214673	0.131009	0.0559736	0.00501077	1	1044.02	812.486
380	36.4077	0.0824774	4.27913e-05	1.00673e-11	0.0124644	0.385337	0.388784	0.0214654	0.130985	0.0559529	0.00501137	1	1043.85	811.816
381	36.4269	0.0825381	4.27913e-05	9.23639e-12	0.0125066	0.385361	0.388762	0.0214635	0.130962	0.0559323	0.00501197	1	1043.68	811.147
382	36.4462	0.0825988	4.27913e-05	8.47347e-12	0.0125489	0.385385	0.388741	0.0214616	0.130939	0.0559119	0.00501255	1	1043.51	810.48
383	36.4654	0.0826593	4.27913e-05	7.77306e-12	0.0125911	0.385408	0.38872	0.0214596	0.130916	0.0558915	0.00501313	1	1043.34	809.814
384	36.4846	0.0827197	4.27913e-05	7.13008e-12	0.0126334	0.385431	0.388699	0.0214577	0.130894	0.0558713	0.00501369	1	1043.18	809.149
385	36.5038	0.08278	4.27913e-05	6.53985e-12	0.0126756	0.385453	0.388678	0.0214558	0.130871	0.0558512	0.00501425	1	1043.01	808.486
386	36.5231	0.0828402	4.27913e-05	5.99809e-12	0.0127179	0.385475	0.388658	0.0214539	0.130849	0.0558313	0.0050148	1	1042.85	807.825
387	36.5423	0.0829003	4.27913e-05	5.50084e-12	0.0127601	0.385496	0.388637	0.021452	0.130827	0.0558114	0.00501534	1	1042.68	807.164
388	36.5615	0.0829603	4.27913e-05	5.04449e-12	0.0128024	0.385517	0.388617	0.0214501	0.130805	0.0557917	0.00501586	1	1042.52	806.505
389	36.5808	0.0830201	4.27913e-05	4.6257e-12	0.0128446	0.385538	0.388597	0.0214482	0.130784	0.0557721	0.00501638	1	1042.36	805.848
390	36.6	0.0830798	4.27913e-05	4.2414e-12	0.0128869	0.385558	0.388577	0.0214463	0.130762	0.0557526	0.0050169	1	1042.2	805.192
391	36.6192	0.0831394	4.27913e-05	3.88877e-12	0.0129291	0.385578	0.388557	0.0214445	0.130741	0.0557332	0.0050174	1	1042.04	804.537
392	36.6385	0.0831989	4.27913e-05	3.56523e-12	0.0129713	0.385597	0.388537	0.0214426	0.13072	0.0557139	0.00501789	1	1041.89	803.883
393	36.6577	0.0832583	4.27913e-05	3.26839e-12	0.0130136	0.385616	0.388518	0.0214407	0.130699	0.0556947	0.00501838	1	1041.73	803.231
394	36.6769	0.0833176	4.27913e-05	2.99608e-12	0.0130558	0.385634	0.388498	0.0214388	0.130678	0.0556757	0.00501886	1	1041.57	802.58
395	36.6962	0.0833768	4.27913e-05	2.74627e-12	0.013098	0.385653	0.388479	0.021437	0.130657	0.0556568	0.00501933	1	1041.42	801.931
396	36.7154	0.0834359	4.27913e-05	2.51714e-12	0.0131403	0.38567	0.38846	0.0214351	0.130637	0.0556379	0.00501979	1	1041.27	801.283
397	36.7346	0.0834948	4.27913e-05	2.30697e-12	0.0131825	0.385688	0.388441	0.0214333	0.130617	0.0556192	0.00502024	1	1041.12	800.636
398	36.7538	0.0835537	4.27913e-05	2.11421e-12	0.0132247	0.385705	0.388422	0.0214314	0.130596	0.0556006	0.00502069	1	1040.96	799.99
399	36.7731	0.0836124	4.27913e-05	1.93744e-12	0.013267	0.385721	0.388403	0.0214296	0.130576	0.0555821	0.00502112	1	1040.81	799.346
400	36.7923	0.083671	4.27913e-05	1.77533e-12	0.0133092	0.385737	0.388384	0.0214277	0.130557	0.0555637	0.00502155	1	1040.66	798.702
401	36.8115	0.0837296	4.27913e-05	1.62668e-12	0.0133514	0.385753	0.388365	0.0214259	0.130537	0.0555455	0.00502197	1	1040.52	798.061
402	36.8308	0.083788	4.27913e-05	1.49039e-12	0.0133936	0.385769	0.388347	0.0214241	0.130517	0.0555273	0.00502239	1	1040.37	797.42
403	36.85	0.0838463	4.27913e-05	1.36542e-12	0.0134358	0.385784	0.388328	0.0214222	0.130498	0.0555092	0.0050228	1	1040.22	796.78
404	36.8692	0.0839045	4.27913e-05	1.25086e-12	0.0134781	0.385799	0.38831	0.0214204	0.130479	0.0554913	0.0050232	1	1040.08	796.142
405	36.8885	0.0839626	4.27913e-05	1.14583e-12	0.0135203	0.385813	0.388291	0.0214186	0.13046	0.0554734	0.00502359	1	1039.93	795.505
406	36.9077	0.0840206	4.27913e-05	1.04956e-12	0.0135625	0.385827	0.388273	0.0214168	0.130441	0.0554557	0.00502398	1	1039.79	794.869
407	36.9269	0.0840785	4.27913e-05	9.61314e-13	0.0136047	0.385841	0.388255	0.021415	0.130422	0.055438	0.00502435	1	1039.65	794.235
408	36.9462	0.0841362	4.27913e-05	8.80433e-13	0.0136469	0.385854	0.388237	0.0214132	0.130403	0.0554205	0.00502473	1	1039.51	793.602
409	36.9654	0.0841939	4.27913e-05	8.06306e-13	0.0136891	0.385867	0.388219	0.0214114	0.130385	0.0554031	0.00502509	1	1039.36	792.969
410	36.9846	0.0842515	4.27913e-05	7.38373e-13	0.0137313	0.38588	0.388201	0.0214096	0.130367	0.0553857	0.00502545	1	1039.22	792.338
411	37.0038	0.084309	4.44935e-05	6.76122e-13	0.0137752	0.385892	0.388183	0.0214078	0.130348	0.0553684	0.00502579	1	1039.08	791.707
412	37.0231	0.0843663	4.44935e-05	6.1908e-13	0.0138191	0.385903	0.388164	0.021406	0.13033	0.0553512	0.00502613	1	1038.94	791.077
413	37.0423	0.0844236	4.44935e-05	5.66815e-13	0.013863	0.385914	0.388146	0.0214042	0.130312	0.0553341	0.00502646	1	1038.81	790.448
414	37.0615	0.0844808	4.44935e-05	5.1893e-13	0.0139068	0.385925	0.388128	0.0214024	0.130294	0.0553171	0.00502678	1	1038.67	789.82
415	37.0808	0.0845378	4.44935e-05	4.75061e-13	0.0139507	0.385936	0.38811	0.0214006	0.130276	0.0553001	0.0050271	1	1038.53	789.194
416	37.1	0.0845948	4.44935e-05	4.34873e-13	0.0139946	0.385946	0.388092	0.0213988	0.130258	0.0552833	0.00502741	1	1038.39	788.568
417	37.1192	0.0846516	4.44935e-05	3.9806e-13	0.0140385	0.385956	0.388074	0.021397	0.130241	0.0552666	0.00502771	1	1038.26	787.944
418	37.1385	0.0847084	4.44935e-05	3.64341e-13	0.0140823	0.385965	0.388056	0.0213952	0.130223	0.05525	0.00502801	1	1038.12	787.321
419	37.1577	0.0847651	4.44935e-05	3.33458e-13	0.0141262	0.385975	0.388038	0.0213935	0.130206	0.0552335	0.0050283	1	1037.99	786.698
420	37.1769	0.0848216	4.44935e-05	3.05173e-13	0.0141701	0.385984	0.38802	0.0213917	0.130189	0.055217	0.00502859	1	1037.86	786.077
421	37.1962	0.0848781	4.44935e-05	2.79271e-13	0.0142139	0.385993	0.388003	0.0213899	0.130171	0.0552007	0.00502887	1	1037.72	785.457
422	37.2154	0.0849345	4.44935e-05	2.55551e-13	0.0142578	0.386001	0.387985	0.0213882	0.130155	0.0551845	0.00502914	1	1037.59	784.839
423	37.2346	0.0849907	4.44935e-05	2.33832e-13	0.0143016	0.386009	0.387967	0.0213864	0.130138	0.0551683	0.00502941	1	1037.46	784.221
424	37.2538	0.0850469	4.44935e-05	2.13945e-13	0.0143455	0.386017	0.38795	0.0213847	0.130121	0.0551523	0.00502968	1	1037.33	783.604
425	37.2731	0.085103	4.44935e-05	1.95738e-13	0.0143894	0.386025	0.387932	0.021383	0.130104	0.0551363	0.00502994	1	1037.2	782.988
426	37.2923	0.085159	4.44935e-05	1.79069e-13	0.0144332	0.386032	0.387915	0.0213812	0.130088	0.0551205	0.00503019	1	1037.07	782.374
427	37.3115	0.0852148	4.44935e-05	1.6381e-13	0.0144771	0.386039	0.387897	0.0213795	0.130072	0.0551047	0.00503043	1	1036.95	781.76
428	37.3308	0.0852706	4.44935e-05	1.49841e-13	0.0145209	0.386046	0.38788	0.0213778	0.130055	0.055089	0.00503068	1	1036.82	781.147
429	37.35	0.0853263	4.44935e-05	1.37056e-13	0.0145648	0.386053	0.387863	0.0213761	0.130039	0.0550735	0.00503091	1	1036.69	780.536
430	37.3692	0.0853819	4.44935e-05	1.25354e-13	0.0146086	0.386059	0.387846	0.0213744	0.130023	0.055058	0.00503114	1	1036.57	779.925
431	37.3885	0.0854374	4.44935e-05	1.14644e-13	0.0146524	0.386065	0.387829	0.0213727	0.130007	0.0550426	0.00503137	1	1036.44	779.316
432	37.4077	0.0854928	4.44935e-05	1.04843e-13	0.0146963	0.386071	0.387811	0.021371	0.129992	0.0550273	0.00503159	1	1036.32	778.707
433	37.4269	0.0855481	4.44935e-05	9.58736e-14	0.0147401	0.386076	0.387794	0.0213693	0.129976	0.055012	0.00503181	1	1036.2	778.1
434	37.4462	0.0856033	4.44935e-05	8.76665e-14	0.014784	0.386082	0.387777	0.0213676	0.12996	0.0549969	0.00503202	1	1036.08	777.494
435	37.4654	0.0856584	4.44935e-05	8.01572e-14	0.0148278	0.386087	0.38776	0.0213659	0.129945	0.0549819	0.00503222	1	1035.95	776.888
436	37.4846	0.0857135	4.44935e-05	7.32866e-14	0.0148716	0.386092	0.387744	0.0213643	0.12993	0.0549669	0.00503242	1	1035.83	776.284
437	37.5038	0.0857684	4.44935e-05	6.70009e-14	0.0149155	0.386096	0.387727	0.0213626	0.129914	0.054952	0.00503262	1	1035.71	775.68
438	37.5231	0.0858233	4.44935e-05	6.12507e-14	0.0149593	0.386101	0.38771	0.0213609	0.129899	0.0549373	0.00503281	1	1035.59	775.077
439	37.5423	0.085878	4.44935e-05	5.59906e-14	0.0150031	0.386105	0.387693	0.0213593	0.129884	0.0549226	0.005033	1	1035.47	774.476
440	37.5615	0.0859327	4.44935e-05	5.11792e-14	0.0150469	0.386109	0.387676	0.0213576	0.129869	0.054908	0.00503318	1	1035.36	773.875
441	37.5808	0.0859872	4.44935e-05	4.67784e-14	0.0150908	0.386113	0.387659	0.021356	0.129854	0.0548934	0.00503336	1	1035.24	773.276
442	37.6	0.0860417	4.44935e-05	4.27535e-14	0.0151346	0.386116	0.387643	0.0213543	0.12984	0.054879	0.00503353	1	1035.12	772.677
443	37.6192	0.0860961	4.44935e-05	3.90726e-14	0.0151784	0.386119	0.387626	0.0213527	0.129825	0.0548646	0.0050337	1	1035	772.079
444	37.6385	0.0861504	4.44935e-05	3.57065e-14	0.0152222	0.386122	0.38761	0.0213511	0.129811	0.0548504	0.00503386	1	1034.89	771.482
445	37.6577	0.0862046	4.44935e-05	3.26284e-14	0.015266	0.386125	0.387593	0.0213495	0.129796	0.0548362	0.00503402	1	1034.77	770.886
446	37.6769	0.0862587	4.44935e-05	2.98139e-14	0.0153099	0.386128	0.387576	0.0213479	0.129782	0.0548221	0.00503418	1	1034.66	770.291
447	37.6962	0.0863128	4.44935e-05	2.72406e-14	0.0153537	0.38613	0.38756	0.0213462	0.129768	0.0548081	0.00503433	1	1034.55	769.697
448	37.7154	0.0863667	4.44935e-05	2.48879e-14	0.0153975	0.386132	0.387543	0.0213446	0.129753	0.0547941	0.00503448	1	1034.43	769.104
449	37.7346	0.0864206	4.44935e-05	2.27371e-14	0.0154413	0.386134	0.387527	0.021343	0.129739	0.0547803	0.00503462	1	1034.32	768.512
450	37.7538	0.0864743	4.44935e-05	2.07709e-14	0.0154851	0.386136	0.387511	0.0213415	0.129725	0.0547665	0.00503476	1	1034.21	767.921
451	37.7731	0.086528	4.44935e-05	1.89737e-14	0.0155289	0.386138	0.387494	0.0213399	0.129712	0.0547528	0.00503489	1	1034.1	767.33
452	37.7923	0.0865816	4.44935e-05	1.73309e-14	0.0155727	0.386139	0.387478	0.0213383	0.129698	0.0547391	0.00503502	1	1033.99	766.741
453	37.8115	0.0866351	4.44935e-05	1.58294e-14	0.0156165	0.386141	0.387461	0.0213367	0.129684	0.0547256	0.00503515	1	1033.88	766.152
454	37.8308	0.0866885	4.44935e-05	1.44572e-14	0.0156603	0.386142	0.387445	0.0213351	0.129671	0.0547121	0.00503528	1	1033.77	765.564
455	37.85	0.0867418	4.44935e-05	1.32032e-14	0.0157041	0.386142	0.387429	0.0213336	0.129657	0.0546988	0.00503539	1	1033.66	764.977
456	37.8692	0.0867951	4.44935e-05	1.20572e-14	0.0157479	0.386143	0.387413	0.021332	0.129644	0.0546854	0.00503551	1	1033.55	764.391
457	37.8885	0.0868482	4.44935e-05	1.101e-14	0.0157917	0.386143	0.387396	0.0213305	0.12963	0.0546722	0.00503562	1	1033.44	763.806
458	37.9077	0.0869013	4.44935e-05	1.00533e-14	0.0158355	0.386144	0.38738	0.0213289	0.129617	0.0546591	0.00503573	1	1033.33	763.222
459	37.9269	0.0869543	4.44935e-05	9.17908e-15	0.0158793	0.386144	0.387364	0.0213274	0.129604	0.054646	0.00503583	1	1033.23	762.638
460	37.9462	0.0870072	4.44935e-05	8.38044e-15	0.0159231	0.386144	0.387348	0.0213258	0.129591	0.054633	0.00503594	1	1033.12	762.055
461	37.9654	0.08706	4.44935e-05	7.65084e-15	0.0159668	0.386144	0.387332	0.0213243	0.129578	0.05462	0.00503603	1	1033.02	761.474
462	37.9846	0.0871127	4.44935e-05	6.98435e-15	0.0160106	0.386143	0.387315	0.0213228	0.129565	0.0546072	0.00503613	1	1032.91	760.893
463	38.0038	0.0871654	4.97785e-05	6.37556e-15	0.0160596	0.38614	0.387297	0.0213211	0.129551	0.0545941	0.00503619	1	1032.8	760.309
464	38.0231	0.087218	4.97785e-05	5.81949e-15	0.0161086	0.386138	0.387279	0.0213195	0.129538	0.0545811	0.00503625	1	1032.69	759.725
465	38.0423	0.0872704	4.97785e-05	5.31162e-15	0.0161576	0.386135	0.387261	0.0213179	0.129524	0.0545682	0.00503631	1	1032.58	759.143
466	38.0615	0.0873228	4.97785e-05	4.8478e-15	0.0162065	0.386131	0.387243	0.0213163	0.129511	0.0545553	0.00503636	1	1032.47	758.561
467	38.0808	0.0873752	4.97785e-05	4.42422e-15	0.0162555	0.386128	0.387225	0.0213147	0.129498	0.0545426	0.00503641	1	1032.37	757.98
468	38.1	0.0874274	4.97785e-05	4.03742e-15	0.0163045	0.386125	0.387207	0.0213131	0.129485	0.0545299	0.00503646	1	1032.26	757.4
469	38.1192	0.0874795	4.97785e-05	3.68423e-15	0.0163534	0.386121	0.387189	0.0213115	0.129472	0.0545172	0.0050365	1	1032.15	756.821
470	38.1385	0.0875316	4.97785e-05	3.36174e-15	0.0164024	0.386117	0.387171	0.0213099	0.129459	0.0545047	0.00503654	1	1032.05	756.243
471	38.1577	0.0875836	4.97785e-05	3.06731e-15	0.0164514	0.386113	0.387153	0.0213083	0.129446	0.0544922	0.00503658	1	1031.94	755.665
472	38.1769	0.0876355	4.97785e-05	2.79851e-15	0.0165003	0.386109	0.387134	0.0213067	0.129433	0.0544797	0.00503662	1	1031.83	755.088
473	38.1962	0.0876873	4.97785e-05	2.55311e-15	0.0165493	0.386105	0.387116	0.0213051	0.12942	0.0544674	0.00503665	1	1031.73	754.512
474	38.2154	0.0877391	4.97785e-05	2.3291e-15	0.0165982	0.3861	0.387098	0.0213035	0.129407	0.0544551	0.00503668	1	1031.63	753.937
475	38.2346	0.0877908	4.97785e-05	2.12463e-15	0.0166472	0.386096	0.387081	0.0213019	0.129395	0.0544429	0.0050367	1	1031.52	753.363
476	38.2538	0.0878423	4.97785e-05	1.938e-15	0.0166961	0.386091	0.387063	0.0213004	0.129382	0.0544307	0.00503672	1	1031.42	752.789
477	38.2731	0.0878938	4.97785e-05	1.76766e-15	0.0167451	0.386086	0.387045	0.0212988	0.12937	0.0544186	0.00503674	1	1031.32	752.216
478	38.2923	0.0879453	4.97785e-05	1.6122e-15	0.016794	0.386081	0.387027	0.0212973	0.129357	0.0544066	0.00503676	1	1031.21	751.644
479	38.3115	0.0879966	4.97785e-05	1.47033e-15	0.016843	0.386076	0.387009	0.0212957	0.129345	0.0543947	0.00503677	1	1031.11	751.072
480	38.3308	0.0880479	4.97785e-05	1.34087e-15	0.0168919	0.386071	0.386991	0.0212942	0.129333	0.0543828	0.00503678	1	1031.01	750.502
481	38.35	0.0880991	4.97785e-05	1.22274e-15	0.0169409	0.386065	0.386973	0.0212926	0.12932	0.054371	0.00503679	1	1030.91	749.932
482	38.3692	0.0881502	4.97785e-05	1.11496e-15	0.0169898	0.38606	0.386955	0.0212911	0.129308	0.0543592	0.0050368	1	1030.81	749.363
483	38.3885	0.0882012	4.97785e-05	1.01662e-15	0.0170387	0.386054	0.386937	0.0212895	0.129296	0.0543475	0.0050368	1	1030.71	748.795
484	38.4077	0.0882522	4.97785e-05	9.269e-16	0.0170877	0.386048	0.386919	0.021288	0.129284	0.0543359	0.0050368	1	1030.61	748.227
485	38.4269	0.0883031	4.97785e-05	8.45052e-16	0.0171366	0.386042	0.386901	0.0212865	0.129272	0.0543243	0.0050368	1	1030.51	747.66
486	38.4462	0.0883539	4.97785e-05	7.70388e-16	0.0171855	0.386036	0.386883	0.021285	0.12926	0.0543128	0.00503679	1	1030.41	747.094
487	38.4654	0.0884046	4.97785e-05	7.02282e-16	0.0172344	0.38603	0.386866	0.0212834	0.129248	0.0543014	0.00503678	1	1030.31	746.529
488	38.4846	0.0884553	4.97785e-05	6.40162e-16	0.0172834	0.386024	0.386848	0.0212819	0.129237	0.05429	0.00503677	1	1030.21	745.964
489	38.5038	0.0885058	4.97785e-05	5.83504e-16	0.0173323	0.386017	0.38683	0.0212804	0.129225	0.0542787	0.00503676	1	1030.12	745.4
490	38.5231	0.0885563	4.97785e-05	5.31831e-16	0.0173812	0.38601	0.386812	0.0212789	0.129213	0.0542675	0.00503675	1	1030.02	744.837
491	38.5423	0.0886067	4.97785e-05	4.84707e-16	0.0174301	0.386004	0.386794	0.0212774	0.129202	0.0542563	0.00503673	1	1029.92	744.274
492	38.5615	0.0886571	4.97785e-05	4.41734e-16	0.017479	0.385997	0.386776	0.0212759	0.12919	0.0542452	0.00503671	1	1029.83	743.713
493	38.5808	0.0887074	4.97785e-05	4.02549e-16	0.0175279	0.38599	0.386759	0.0212745	0.129178	0.0542341	0.00503668	1	1029.73	743.152
494	38.6	0.0887576	4.97785e-05	3.6682e-16	0.0175768	0.385983	0.386741	0.021273	0.129167	0.0542231	0.00503666	1	1029.63	742.591
495	38.6192	0.0888077	4.97785e-05	3.34243e-16	0.0176257	0.385975	0.386723	0.0212715	0.129156	0.0542122	0.00503663	1	1029.54	742.032
496	38.6385	0.0888577	4.97785e-05	3.04543e-16	0.0176746	0.385968	0.386705	0.02127	0.129144	0.0542013	0.0050366	1	1029.44	741.473
497	38.6577	0.0889077	4.97785e-05	2.77467e-16	0.0177235	0.385961	0.386687	0.0212685	0.129133	0.0541905	0.00503657	1	1029.35	740.914
498	38.6769	0.0889576	4.97785e-05	2.52784e-16	0.0177724	0.385953	0.386669	0.0212671	0.129122	0.0541797	0.00503653	1	1029.26	740.357
499	38.6962	0.0890074	4.97785e-05	2.30285e-16	0.0178213	0.385945	0.386652	0.0212656	0.129111	0.054169	0.0050365	1	1029.16	739.8
500	38.7154	0.0890572	4.97785e-05	2.09776e-16	0.0178702	0.385938	0.386634	0.0212642	0.129099	0.0541583	0.00503646	1	1029.07	739.244
501	38.7346	0.0891069	4.97785e-05	1.91084e-16	0.0179191	0.38593	0.386616	0.0212627	0.129088	0.0541477	0.00503642	1	1028.98	738.688
502	38.7538	0.0891565	4.97785e-05	1.74047e-16	0.017968	0.385922	0.386598	0.0212612	0.129077	0.0541372	0.00503637	1	1028.88	738.133
503	38.7731	0.089206	4.97785e-05	1.58521e-16	0.0180169	0.385913	0.386581	0.0212598	0.129066	0.0541267	0.00503633	1	1028.79	737.579
504	38.7923	0.0892555	4.97785e-05	1.44372e-16	0.0180658	0.385905	0.386563	0.0212584	0.129055	0.0541163	0.00503628	1	1028.7	737.026
505	38.8115	0.0893048	4.97785e-05	1.31479e-16	0.0181146	0.385897	0.386545	0.0212569	0.129045	0.0541059	0.00503623	1	1028.61	736.473
506	38.8308	0.0893542	4.97785e-05	1.19731e-16	0.0181635	0.385888	0.386527	0.0212555	0.129034	0.0540956	0.00503618	1	1028.52	735.921
507	38.85	0.0894034	4.97785e-05	1.09027e-16	0.0182124	0.38588	0.386509	0.0212541	0.129023	0.0540854	0.00503613	1	1028.43	735.369
508	38.8692	0.0894526	4.97785e-05	9.92739e-17	0.0182613	0.385871	0.386492	0.0212526	0.129012	0.0540752	0.00503607	1	1028.34	734.819
509	38.8885	0.0895017	4.97785e-05	9.03887e-17	0.0183101	0.385862	0.386474	0.0212512	0.129002	0.054065	0.00503601	1	1028.25	734.268
510	38.9077	0.0895507	4.97785e-05	8.22943e-17	0.018359	0.385853	0.386456	0.0212498	0.128991	0.0540549	0.00503595	1	1028.16	733.719
511	38.9269	0.0895997	4.97785e-05	7.49208e-17	0.0184079	0.385844	0.386438	0.0212484	0.12898	0.0540449	0.00503589	1	1028.07	733.17
512	38.9462	0.0896486	4.97785e-05	6.82042e-17	0.0184567	0.385835	0.386421	0.021247	0.12897	0.0540349	0.00503583	1	1027.98	732.622
513	38.9654	0.0896974	4.97785e-05	6.20865e-17	0.0185056	0.385826	0.386403	0.0212456	0.128959	0.054025	0.00503576	1	1027.89	732.074
514	38.9846	0.0897461	4.97785e-05	5.65145e-17	0.0185544	0.385817	0.386385	0.0212442	0.128949	0.0540151	0.00503569	1	1027.8	731.527
515	39.0038	0.0897948	5.18716e-05	5.14398e-17	0.0186053	0.385807	0.386366	0.0212427	0.128938	0.0540051	0.00503561	1	1027.71	730.98
516	39.0231	0.0898434	5.18716e-05	4.68182e-17	0.0186562	0.385796	0.386348	0.0212413	0.128928	0.0539952	0.00503553	1	1027.62	730.432
517	39.0423	0.089892	5.18716e-05	4.26097e-17	0.0187072	0.385786	0.386329	0.0212398	0.128917	0.0539854	0.00503545	1	1027.53	729.886
518	39.0615	0.0899404	5.18716e-05	3.87773e-17	0.0187581	0.385776	0.386311	0.0212384	0.128906	0.0539756	0.00503536	1	1027.45	729.34
519	39.0808	0.0899888	5.18716e-05	3.52878e-17	0.018809	0.385765	0.386292	0.021237	0.128896	0.0539659	0.00503528	1	1027.36	728.795
520	39.1	0.0900372	5.18716e-05	3.21106e-17	0.0188598	0.385754	0.386273	0.0212355	0.128885	0.0539562	0.00503519	1	1027.27	728.25
521	39.1192	0.0900854	5.18716e-05	2.92179e-17	0.0189107	0.385744	0.386255	0.0212341	0.128875	0.0539466	0.0050351	1	1027.18	727.706
522	39.1385	0.0901336	5.18716e-05	2.65844e-17	0.0189616	0.385733	0.386236	0.0212327	0.128865	0.053937	0.005035	1	1027.09	727.163
523	39.1577	0.0901818	5.18716e-05	2.41869e-17	0.0190125	0.385722	0.386218	0.0212313	0.128854	0.0539274	0.00503491	1	1027.01	726.62
524	39.1769	0.0902298	5.18716e-05	2.20046e-17	0.0190634	0.385711	0.386199	0.0212299	0.128844	0.0539179	0.00503481	1	1026.92	726.078
525	39.1962	0.0902778	5.18716e-05	2.0018e-17	0.0191143	0.3857	0.38618	0.0212285	0.128834	0.0539085	0.00503472	1	1026.83	725.536
526	39.2154	0.0903258	5.18716e-05	1.82099e-17	0.0191652	0.385689	0.386162	0.0212271	0.128824	0.0538991	0.00503462	1	1026.74	724.995
527	39.2346	0.0903736	5.18716e-05	1.65642e-17	0.019216	0.385677	0.386143	0.0212257	0.128813	0.0538898	0.00503452	1	1026.66	724.455
528	39.2538	0.0904214	5.18716e-05	1.50664e-17	0.0192669	0.385666	0.386125	0.0212243	0.128803	0.0538805	0.00503442	1	1026.57	723.915
529	39.2731	0.0904692	5.18716e-05	1.37034e-17	0.0193178	0.385655	0.386106	0.0212229	0.128793	0.0538712	0.00503431	1	1026.49	723.376
530	39.2923	0.0905168	5.18716e-05	1.2463e-17	0.0193687	0.385643	0.386087	0.0212215	0.128783	0.053862	0.00503421	1	1026.4	722.837
531	39.3115	0.0905644	5.18716e-05	1.13343e-17	0.0194195	0.385632	0.386069	0.0212201	0.128773	0.0538529	0.0050341	1	1026.32	722.299
532	39.3308	0.0906119	5.18716e-05	1.03073e-17	0.0194704	0.38562	0.38605	0.0212187	0.128763	0.0538438	0.00503399	1	1026.23	721.762
533	39.35	0.0906594	5.18716e-05	9.37283e-18	0.0195213	0.385608	0.386032	0.0212173	0.128753	0.0538347	0.00503388	1	1026.15	721.225
534	39.3692	0.0907068	5.18716e-05	8.52265e-18	0.0195721	0.385596	0.386013	0.0212159	0.128743	0.0538257	0.00503377	1	1026.06	720.689
535	39.3885	0.0907541	5.18716e-05	7.74918e-18	0.019623	0.385584	0.385994	0.0212146	0.128733	0.0538167	0.00503366	1	1025.98	720.154
536	39.4077	0.0908014	5.18716e-05	7.04555e-18	0.0196738	0.385572	0.385976	0.0212132	0.128723	0.0538078	0.00503354	1	1025.89	719.619
537	39.4269	0.0908486	5.18716e-05	6.40547e-18	0.0197247	0.38556	0.385957	0.0212118	0.128714	0.0537989	0.00503343	1	1025.81	719.084
538	39.4462	0.0908957	5.18716e-05	5.82324e-18	0.0197755	0.385548	0.385939	0.0212105	0.128704	0.0537901	0.00503331	1	1025.73	718.55
539	39.4654	0.0909428	5.18716e-05	5.29366e-18	0.0198264	0.385536	0.38592	0.0212091	0.128694	0.0537813	0.00503319	1	1025.65	718.017
540	39.4846	0.0909898	5.18716e-05	4.81199e-18	0.0198772	0.385524	0.385901	0.0212077	0.128684	0.0537725	0.00503307	1	1025.56	717.484
541	39.5038	0.0910368	5.18716e-05	4.37392e-18	0.0199281	0.385512	0.385883	0.0212064	0.128675	0.0537638	0.00503295	1	1025.48	716.952
542	39.5231	0.0910837	5.18716e-05	3.97553e-18	0.0199789	0.385499	0.385864	0.021205	0.128665	0.0537552	0.00503282	1	1025.4	716.421
543	39.5423	0.0911305	5.18716e-05	3.61324e-18	0.0200297	0.385487	0.385845	0.0212037	0.128655	0.0537466	0.0050327	1	1025.32	715.89
544	39.5615	0.0911772	5.18716e-05	3.28379e-18	0.0200806	0.385474	0.385827	0.0212023	0.128646	0.053738	0.00503257	1	1025.23	715.359
545	39.5808	0.0912239	5.18716e-05	2.98423e-18	0.0201314	0.385461	0.385808	0.021201	0.128636	0.0537295	0.00503245	1	1025.15	714.829
546	39.6	0.0912705	5.18716e-05	2.71186e-18	0.0201822	0.385449	0.385789	0.0211996	0.128627	0.053721	0.00503232	1	1025.07	714.3
547	39.6192	0.0913171	5.18716e-05	2.46422e-18	0.020233	0.385436	0.385771	0.0211983	0.128617	0.0537125	0.00503219	1	1024.99	713.771
548	39.6385	0.0913636	5.18716e-05	2.23908e-18	0.0202839	0.385423	0.385752	0.0211969	0.128608	0.0537041	0.00503206	1	1024.91	713.243
549	39.6577	0.0914101	5.18716e-05	2.0344e-18	0.0203347	0.38541	0.385733	0.0211956	0.128598	0.0536957	0.00503193	1	1024.83	712.716
550	39.6769	0.0914564	5.18716e-05	1.84835e-18	0.0203855	0.385397	0.385715	0.0211943	0.128589	0.0536874	0.00503179	1	1024.75	712.188
551	39.6962	0.0915027	5.18716e-05	1.67922e-18	0.0204363	0.385384	0.385696	0.0211929	0.128579	0.0536791	0.00503166	1	1024.67	711.662
552	39.7154	0.091549	5.18716e-05	1.52549e-18	0.0204871	0.385371	0.385677	0.0211916	0.12857	0.0536709	0.00503152	1	1024.59	711.136
553	39.7346	0.0915952	5.18716e-05	1.38576e-18	0.0205379	0.385358	0.385659	0.0211903	0.128561	0.0536627	0.00503139	1	1024.51	710.611
554	39.7538	0.0916413	5.18716e-05	1.25877e-18	0.0205887	0.385345	0.38564	0.021189	0.128552	0.0536545	0.00503125	1	1024.43	710.086
555	39.7731	0.0916874	5.18716e-05	1.14335e-18	0.0206395	0.385332	0.385621	0.0211876	0.128542	0.0536464	0.00503111	1	1024.35	709.561
556	39.7923	0.0917334	5.18716e-05	1.03847e-18	0.0206903	0.385318	0.385603	0.0211863	0.128533	0.0536383	0.00503097	1	1024.27	709.038
557	39.8115	0.0917794	5.18716e-05	9.43159e-19	0.0207411	0.385305	0.385584	0.021185	0.128524	0.0536303	0.00503083	1	1024.2	708.514
558	39.8308	0.0918252	5.18716e-05	8.56554e-19	0.0207919	0.385291	0.385565	0.0211837	0.128515	0.0536222	0.00503068	1	1024.12	707.992
559	39.85	0.0918711	5.18716e-05	7.77861e-19	0.0208427	0.385278	0.385547	0.0211824	0.128506	0.0536143	0.00503054	1	1024.04	707.469
560	39.8692	0.0919168	5.18716e-05	7.06363e-19	0.0208935	0.385264	0.385528	0.0211811	0.128496	0.0536063	0.00503039	1	1023.96	706.948
561	39.8885	0.0919625	5.18716e-05	6.41404e-19	0.0209443	0.385251	0.385509	0.0211798	0.128487	0.0535985	0.00503025	1	1023.88	706.427
562	39.9077	0.0920082	5.18716e-05	5.82389e-19	0.0209951	0.385237	0.38549	0.0211785	0.128478	0.0535906	0.0050301	1	1023.81	705.906
563	39.9269	0.0920538	5.18716e-05	5.28778e-19	0.0210459	0.385223	0.385472	0.0211772	0.128469	0.0535828	0.00502995	1	1023.73	705.386
564	39.9462	0.0920993	5.18716e-05	4.80078e-19	0.0210967	0.38521	0.385453	0.0211759	0.12846	0.053575	0.0050298	1	1023.65	704.866
565	39.9654	0.0921448	5.18716e-05	4.35841e-19	0.0211474	0.385196	0.385434	0.0211746	0.128451	0.0535672	0.00502965	1	1023.57	704.347
566	39.9846	0.0921902	5.18716e-05	3.95661e-19	0.0211982	0.385182	0.385415	0.0211733	0.128442	0.0535595	0.0050295	1	1023.5	703.829
567	40.0038	0.0922355	5.62714e-05	3.59167e-19	0.0212533	0.385166	0.385395	0.0211719	0.128433	0.0535516	0.00502932	1	1023.42	703.308
568	40.0231	0.0922808	5.62714e-05	3.26023e-19	0.0213084	0.38515	0.385375	0.0211705	0.128423	0.0535438	0.00502915	1	1023.34	702.787
569	40.0423	0.092326	5.62714e-05	2.95922e-19	0.0213634	0.385135	0.385354	0.0211691	0.128414	0.0535359	0.00502897	1	1023.26	702.267
570	40.0615	0.0923712	5.62714e-05	2.68588e-19	0.0214185	0.385119	0.385334	0.0211678	0.128404	0.0535281	0.00502879	1	1023.18	701.748
571	40.0808	0.0924163	5.62714e-05	2.43766e-19	0.0214736	0.385103	0.385313	0.0211664	0.128395	0.0535204	0.00502861	1	1023.1	701.228
572	40.1	0.0924614	5.62714e-05	2.21227e-19	0.0215286	0.385087	0.385293	0.021165	0.128386	0.0535126	0.00502844	1	1023.02	700.71
573	40.1192	0.0925064	5.62714e-05	2.00762e-19	0.0215837	0.385071	0.385272	0.0211636	0.128376	0.0535049	0.00502825	1	1022.94	700.192
574	40.1385	0.0925513	5.62714e-05	1.82181e-19	0.0216388	0.385055	0.385252	0.0211623	0.128367	0.0534973	0.00502807	1	1022.86	699.675
575	40.1577	0.0925962	5.62714e-05	1.65312e-19	0.0216938	0.385039	0.385231	0.0211609	0.128358	0.0534896	0.00502789	1	1022.78	699.158
576	40.1769	0.092641	5.62714e-05	1.49997e-19	0.0217489	0.385023	0.385211	0.0211595	0.128348	0.0534821	0.00502771	1	1022.7	698.641
577	40.1962	0.0926858	5.62714e-05	1.36095e-19	0.0218039	0.385007	0.38519	0.0211582	0.128339	0.0534745	0.00502752	1	1022.62	698.125
578	40.2154	0.0927305	5.62714e-05	1.23475e-19	0.021859	0.38499	0.38517	0.0211568	0.12833	0.053467	0.00502734	1	1022.54	697.61
579	40.2346	0.0927752	5.62714e-05	1.12019e-19	0.021914	0.384974	0.385149	0.0211555	0.12832	0.0534595	0.00502715	1	1022.46	697.095
580	40.2538	0.0928198	5.62714e-05	1.01622e-19	0.021969	0.384958	0.385129	0.0211541	0.128311	0.053452	0.00502696	1	1022.38	696.58
581	40.2731	0.0928643	5.62714e-05	9.21845e-20	0.0220241	0.384941	0.385108	0.0211528	0.128302	0.0534446	0.00502677	1	1022.3	696.066
582	40.2923	0.0929088	5.62714e-05	8.36198e-20	0.0220791	0.384925	0.385088	0.0211514	0.128293	0.0534372	0.00502658	1	1022.23	695.553
583	40.3115	0.0929532	5.62714e-05	7.58471e-20	0.0221341	0.384908	0.385067	0.0211501	0.128284	0.0534298	0.00502639	1	1022.15	695.04
584	40.3308	0.0929976	5.62714e-05	6.87935e-20	0.0221892	0.384892	0.385047	0.0211487	0.128275	0.0534225	0.0050262	1	1022.07	694.527
585	40.35	0.0930419	5.62714e-05	6.23928e-20	0.0222442	0.384875	0.385026	0.0211474	0.128266	0.0534152	0.00502601	1	1021.99	694.016
586	40.3692	0.0930862	5.62714e-05	5.65849e-20	0.0222992	0.384859	0.385006	0.021146	0.128256	0.053408	0.00502582	1	1021.92	693.504
587	40.3885	0.0931304	5.62714e-05	5.13151e-20	0.0223542	0.384842	0.384985	0.0211447	0.128247	0.0534007	0.00502563	1	1021.84	692.993
588	40.4077	0.0931745	5.62714e-05	4.65339e-20	0.0224092	0.384825	0.384965	0.0211433	0.128238	0.0533935	0.00502543	1	1021.76	692.483
589	40.4269	0.0932186	5.62714e-05	4.2196e-20	0.0224642	0.384809	0.384944	0.021142	0.128229	0.0533864	0.00502524	1	1021.69	691.973
590	40.4462	0.0932626	5.62714e-05	3.82607e-20	0.0225192	0.384792	0.384924	0.0211407	0.12822	0.0533792	0.00502504	1	1021.61	691.463
591	40.4654	0.0933066	5.62714e-05	3.46907e-20	0.0225742	0.384775	0.384903	0.0211393	0.128211	0.0533721	0.00502484	1	1021.53	690.954
592	40.4846	0.0933506	5.62714e-05	3.14523e-20	0.0226292	0.384758	0.384882	0.021138	0.128202	0.053365	0.00502465	1	1021.46	690.445
593	40.5038	0.0933944	5.62714e-05	2.85149e-20	0.0226842	0.384741	0.384862	0.0211367	0.128193	0.053358	0.00502445	1	1021.38	689.937
594	40.5231	0.0934383	5.62714e-05	2.58505e-20	0.0227392	0.384724	0.384841	0.0211353	0.128184	0.053351	0.00502425	1	1021.3	689.43
595	40.5423	0.093482	5.62714e-05	2.34339e-20	0.0227942	0.384707	0.384821	0.021134	0.128176	0.053344	0.00502405	1	1021.23	688.923
596	40.5615	0.0935257	5.62714e-05	2.12423e-20	0.0228492	0.38469	0.3848	0.0211327	0.128167	0.053337	0.00502385	1	1021.15	688.416
597	40.5808	0.0935694	5.62714e-05	1.92546e-20	0.0229042	0.384673	0.38478	0.0211313	0.128158	0.0533301	0.00502365	1	1021.08	687.91
598	40.6	0.093613	5.62714e-05	1.74521e-20	0.0229592	0.384656	0.384759	0.02113	0.128149	0.0533232	0.00502345	1	1021	687.404
599	40.6192	0.0936565	5.62714e-05	1.58176e-20	0.0230142	0.384639	0.384738	0.0211287	0.12814	0.0533163	0.00502324	1	1020.93	686.899
600	40.6385	0.0937	5.62714e-05	1.43355e-20	0.0230691	0.384622	0.384718	0.0211274	0.128131	0.0533095	0.00502304	1	1020.85	686.394
601	40.6577	0.0937435	5.62714e-05	1.29917e-20	0.0231241	0.384605	0.384697	0.0211261	0.128122	0.0533027	0.00502284	1	1020.78	685.89
602	40.6769	0.0937869	5.62714e-05	1.17732e-20	0.0231791	0.384587	0.384677	0.0211247	0.128114	0.0532959	0.00502263	1	1020.7	685.386
603	40.6962	0.0938302	5.62714e-05	1.06685e-20	0.0232341	0.38457	0.384656	0.0211234	0.128105	0.0532891	0.00502243	1	1020.63	684.883
604	40.7154	0.0938735	5.62714e-05	9.66704e-21	0.023289	0.384553	0.384635	0.0211221	0.128096	0.0532824	0.00502222	1	1020.55	684.38
605	40.7346	0.0939167	5.62714e-05	8.75914e-21	0.023344	0.384535	0.384615	0.0211208	0.128087	0.0532757	0.00502201	1	1020.48	683.877
606	40.7538	0.0939599	5.62714e-05	7.93614e-21	0.0233989	0.384518	0.384594	0.0211195	0.128079	0.053269	0.0050218	1	1020.4	683.375
607	40.7731	0.094003	5.62714e-05	7.19012e-21	0.0234539	0.384501	0.384573	0.0211182	0.12807	0.0532624	0.0050216	1	1020.33	682.874
608	40.7923	0.0940461	5.62714e-05	6.51391e-21	0.0235088	0.384483	0.384553	0.0211169	0.128061	0.0532557	0.00502139	1	1020.26	682.373
609	40.8115	0.0940891	5.62714e-05	5.90102e-21	0.0235638	0.384466	0.384532	0.0211156	0.128053	0.0532491	0.00502118	1	1020.18	681.872
610	40.8308	0.0941321	5.62714e-05	5.34555e-21	0.0236187	0.384448	0.384512	0.0211143	0.128044	0.0532426	0.00502097	1	1020.11	681.372
611	40.85	0.094175	5.62714e-05	4.84213e-21	0.0236737	0.38443	0.384491	0.021113	0.128035	0.053236	0.00502076	1	1020.03	680.872
612	40.8692	0.0942179	5.62714e-05	4.38592e-21	0.0237286	0.384413	0.38447	0.0211117	0.128027	0.0532295	0.00502054	1	1019.96	680.373
613	40.8885	0.0942607	5.62714e-05	3.9725e-21	0.0237836	0.384395	0.38445	0.0211104	0.128018	0.053223	0.00502033	1	1019.89	679.874
614	40.9077	0.0943034	5.62714e-05	3.59788e-21	0.0238385	0.384377	0.384429	0.0211091	0.128009	0.0532166	0.00502012	1	1019.81	679.376
615	40.9269	0.0943461	5.62714e-05	3.25843e-21	0.0238934	0.38436	0.384408	0.0211078	0.128001	0.0532101	0.00501991	1	1019.74	678.878
616	40.9462	0.0943888	5.62714e-05	2.95087e-21	0.0239483	0.384342	0.384388	0.0211065	0.127992	0.0532037	0.00501969	1	1019.67	678.381
617	40.9654	0.0944314	5.62714e-05	2.67222e-21	0.0240033	0.384324	0.384367	0.0211052	0.127984	0.0531973	0.00501948	1	1019.6	677.884
618	40.9846	0.094474	5.62714e-05	2.41976e-21	0.0240582	0.384306	0.384346	0.0211039	0.127975	0.053191	0.00501926	1	1019.52	677.387
619	41.0038	0.0945165	5.88976e-05	2.19105e-21	0.0241157	0.384288	0.384325	0.0211025	0.127966	0.0531845	0.00501903	1	1019.45	676.89
620	41.0231	0.0945589	5.88976e-05	1.98387e-21	0.0241732	0.384269	0.384303	0.0211012	0.127957	0.0531781	0.0050188	1	1019.37	676.392
621	41.0423	0.0946013	5.88976e-05	1.79619e-21	0.0242306	0.38425	0.384281	0.0210998	0.127949	0.0531716	0.00501857	1	1019.3	675.895
622	41.0615	0.0946437	5.88976e-05	1.6262e-21	0.0242881	0.384231	0.384259	0.0210985	0.12794	0.0531652	0.00501834	1	1019.22	675.399
623	41.0808	0.094686	5.88976e-05	1.47222e-21	0.0243456	0.384212	0.384238	0.0210971	0.127931	0.0531589	0.00501811	1	1019.15	674.903
624	41.1	0.0947283	5.88976e-05	1.33276e-21	0.024403	0.384193	0.384216	0.0210958	0.127922	0.0531525	0.00501788	1	1019.08	674.407
625	41.1192	0.0947705	5.88976e-05	1.20645e-21	0.0244605	0.384174	0.384194	0.0210945	0.127913	0.0531462	0.00501764	1	1019	673.912
626	41.1385	0.0948126	5.88976e-05	1.09206e-21	0.0245179	0.384155	0.384173	0.0210931	0.127904	0.0531399	0.00501741	1	1018.93	673.417
627	41.1577	0.0948547	5.88976e-05	9.88477e-22	0.0245754	0.384136	0.384151	0.0210918	0.127896	0.0531336	0.00501718	1	1018.85	672.923
628	41.1769	0.0948968	5.88976e-05	8.94673e-22	0.0246328	0.384116	0.384129	0.0210905	0.127887	0.0531274	0.00501694	1	1018.78	672.429
629	41.1962	0.0949388	5.88976e-05	8.09734e-22	0.0246903	0.384097	0.384107	0.0210891	0.127878	0.0531211	0.00501671	1	1018.71	671.936
630	41.2154	0.0949807	5.88976e-05	7.32825e-22	0.0247477	0.384078	0.384086	0.0210878	0.12787	0.0531149	0.00501647	1	1018.63	671.443
631	41.2346	0.0950227	5.88976e-05	6.6319e-22	0.0248052	0.384059	0.384064	0.0210865	0.127861	0.0531087	0.00501624	1	1018.56	670.95
632	41.2538	0.0950645	5.88976e-05	6.00144e-22	0.0248626	0.38404	0.384042	0.0210851	0.127852	0.0531026	0.005016	1	1018.48	670.458
633	41.2731	0.0951063	5.88976e-05	5.43067e-22	0.02492	0.38402	0.38402	0.0210838	0.127843	0.0530964	0.00501576	1	1018.41	669.966
634	41.2923	0.0951481	5.88976e-05	4.91395e-22	0.0249775	0.384001	0.383999	0.0210825	0.127835	0.0530903	0.00501553	1	1018.34	669.475
635	41.3115	0.0951898	5.88976e-05	4.44619e-22	0.0250349	0.383982	0.383977	0.0210811	0.127826	0.0530842	0.00501529	1	1018.26	668.984
636	41.3308	0.0952315	5.88976e-05	4.02277e-22	0.0250923	0.383962	0.383955	0.0210798	0.127817	0.0530781	0.00501505	1	1018.19	668.494
637	41.35	0.0952731	5.88976e-05	3.63951e-22	0.0251497	0.383943	0.383933	0.0210785	0.127809	0.0530721	0.00501481	1	1018.12	668.004
638	41.3692	0.0953147	5.88976e-05	3.29261e-22	0.0252072	0.383923	0.383911	0.0210772	0.1278	0.0530661	0.00501457	1	1018.05	667.514
639	41.3885	0.0953562	5.88976e-05	2.97864e-22	0.0252646	0.383904	0.38389	0.0210758	0.127792	0.05306	0.00501433	1	1017.97	667.025
640	41.4077	0.0953976	5.88976e-05	2.69449e-22	0.025322	0.383885	0.383868	0.0210745	0.127783	0.0530541	0.00501409	1	1017.9	666.537
641	41.4269	0.0954391	5.88976e-05	2.43733e-22	0.0253794	0.383865	0.383846	0.0210732	0.127774	0.0530481	0.00501385	1	1017.83	666.048
642	41.4462	0.0954804	5.88976e-05	2.20461e-22	0.0254368	0.383846	0.383824	0.0210719	0.127766	0.0530422	0.00501361	1	1017.76	665.561
643	41.4654	0.0955218	5.88976e-05	1.99402e-22	0.0254942	0.383826	0.383802	0.0210706	0.127757	0.0530362	0.00501337	1	1017.68	665.073
644	41.4846	0.0955631	5.88976e-05	1.80347e-22	0.0255516	0.383806	0.383781	0.0210692	0.127749	0.0530303	0.00501313	1	1017.61	664.586
645	41.5038	0.0956043	5.88976e-05	1.63105e-22	0.025609	0.383787	0.383759	0.0210679	0.12774	0.0530244	0.00501288	1	1017.54	664.1
646	41.5231	0.0956455	5.88976e-05	1.47505e-22	0.0256664	0.383767	0.383737	0.0210666	0.127732	0.0530186	0.00501264	1	1017.47	663.614
647	41.5423	0.0956866	5.88976e-05	1.3339e-22	0.0257238	0.383748	0.383715	0.0210653	0.127723	0.0530127	0.0050124	1	1017.4	663.128
648	41.5615	0.0957277	5.88976e-05	1.20621e-22	0.0257811	0.383728	0.383693	0.021064	0.127715	0.0530069	0.00501215	1	1017.32	662.643
649	41.5808	0.0957688	5.88976e-05	1.09069e-22	0.0258385	0.383708	0.383672	0.0210627	0.127706	0.0530011	0.00501191	1	1017.25	662.158
650	41.6	0.0958098	5.88976e-05	9.86195e-23	0.0258959	0.383688	0.38365	0.0210613	0.127697	0.0529953	0.00501166	1	1017.18	661.673
651	41.6192	0.0958507	5.88976e-05	8.91668e-23	0.0259533	0.383669	0.383628	0.02106	0.127689	0.0529896	0.00501142	1	1017.11	661.189
652	41.6385	0.0958916	5.88976e-05	8.06164e-23	0.0260106	0.383649	0.383606	0.0210587	0.127681	0.0529839	0.00501117	1	1017.04	660.706
653	41.6577	0.0959325	5.88976e-05	7.28827e-23	0.026068	0.383629	0.383584	0.0210574	0.127672	0.0529781	0.00501093	1	1016.97	660.222
654	41.6769	0.0959733	5.88976e-05	6.58879e-23	0.0261254	0.383609	0.383562	0.0210561	0.127664	0.0529724	0.00501068	1	1016.9	659.74
655	41.6962	0.0960141	5.88976e-05	5.95617e-23	0.0261827	0.38359	0.383541	0.0210548	0.127655	0.0529668	0.00501043	1	1016.82	659.257
656	41.7154	0.0960548	5.88976e-05	5.38405e-23	0.0262401	0.38357	0.383519	0.0210535	0.127647	0.0529611	0.00501019	1	1016.75	658.775
657	41.7346	0.0960955	5.88976e-05	4.86667e-23	0.0262974	0.38355	0.383497	0.0210522	0.127638	0.0529554	0.00500994	1	1016.68	658.294
658	41.7538	0.0961361	5.88976e-05	4.39881e-23	0.0263548	0.38353	0.383475	0.0210509	0.12763	0.0529498	0.00500969	1	1016.61	657.812
659	41.7731	0.0961767	5.88976e-05	3.97575e-23	0.0264121	0.38351	0.383453	0.0210496	0.127621	0.0529442	0.00500944	1	1016.54	657.332
660	41.7923	0.0962172	5.88976e-05	3.59321e-23	0.0264695	0.38349	0.383431	0.0210483	0.127613	0.0529386	0.00500919	1	1016.47	656.851
661	41.8115	0.0962577	5.88976e-05	3.24734e-23	0.0265268	0.38347	0.383409	0.021047	0.127605	0.0529331	0.00500894	1	1016.4	656.371
662	41.8308	0.0962982	5.88976e-05	2.93462e-23	0.0265841	0.38345	0.383388	0.0210457	0.127596	0.0529275	0.00500869	1	1016.33	655.892
663	41.85	0.0963386	5.88976e-05	2.65191e-23	0.0266415	0.38343	0.383366	0.0210444	0.127588	0.052922	0.00500844	1	1016.26	655.413
664	41.8692	0.096379	5.88976e-05	2.39632e-23	0.0266988	0.38341	0.383344	0.0210431	0.12758	0.0529165	0.00500819	1	1016.19	654.934
665	41.8885	0.0964193	5.88976e-05	2.16527e-23	0.0267561	0.38339	0.383322	0.0210418	0.127571	0.052911	0.00500794	1	1016.12	654.456
666	41.9077	0.0964595	5.88976e-05	1.95641e-23	0.0268134	0.38337	0.3833	0.0210405	0.127563	0.0529055	0.00500769	1	1016.05	653.978
667	41.9269	0.0964998	5.88976e-05	1.76761e-23	0.0268708	0.38335	0.383278	0.0210392	0.127554	0.0529	0.00500744	1	1015.98	653.5
668	41.9462	0.0965399	5.88976e-05	1.59697e-23	0.0269281	0.38333	0.383256	0.0210379	0.127546	0.0528946	0.00500719	1	1015.91	653.023
669	41.9654	0.0965801	5.88976e-05	1.44273e-23	0.0269854	0.38331	0.383234	0.0210366	0.127538	0.0528892	0.00500694	1	1015.84	652.547
670	41.9846	0.0966202	5.88976e-05	1.30334e-23	0.0270427	0.38329	0.383212	0.0210353	0.12753	0.0528838	0.00500668	1	1015.77	652.07
671	42.0038	0.0966602	6.41865e-05	1.17736e-23	0.0271052	0.383267	0.383189	0.0210339	0.127521	0.0528781	0.0050064	1	1015.69	651.591
672	42.0231	0.0967002	6.41865e-05	1.0635e-23	0.0271676	0.383245	0.383165	0.0210325	0.127512	0.0528724	0.00500612	1	1015.62	651.112
673	42.0423	0.0967402	6.41865e-05	9.60621e-24	0.02723	0.383223	0.383141	0.0210311	0.127503	0.0528668	0.00500584	1	1015.54	650.633
674	42.0615	0.0967801	6.41865e-05	8.67652e-24	0.0272925	0.383201	0.383117	0.0210297	0.127494	0.0528612	0.00500556	1	1015.47	650.155
675	42.0808	0.09682	6.41865e-05	7.83646e-24	0.0273549	0.383178	0.383093	0.0210283	0.127485	0.0528556	0.00500528	1	1015.39	649.677
676	42.1	0.0968598	6.41865e-05	7.07742e-24	0.0274173	0.383156	0.383069	0.0210269	0.127476	0.05285	0.005005	1	1015.32	649.2
677	42.1192	0.0968996	6.41865e-05	6.39162e-24	0.0274798	0.383134	0.383045	0.0210255	0.127467	0.0528444	0.00500472	1	1015.25	648.723
678	42.1385	0.0969393	6.41865e-05	5.77202e-24	0.0275422	0.383112	0.383021	0.0210241	0.127458	0.0528389	0.00500444	1	1015.17	648.247
679	42.1577	0.096979	6.41865e-05	5.21226e-24	0.0276046	0.383089	0.382997	0.0210227	0.127449	0.0528334	0.00500416	1	1015.1	647.77
680	42.1769	0.0970187	6.41865e-05	4.70657e-24	0.027667	0.383067	0.382973	0.0210213	0.12744	0.0528278	0.00500387	1	1015.02	647.295
681	42.1962	0.0970583	6.41865e-05	4.24976e-24	0.0277294	0.383044	0.382949	0.0210199	0.127431	0.0528223	0.00500359	1	1014.95	646.819
682	42.2154	0.0970979	6.41865e-05	3.83712e-24	0.0277918	0.383022	0.382925	0.0210185	0.127422	0.0528168	0.00500331	1	1014.87	646.344
683	42.2346	0.0971374	6.41865e-05	3.46439e-24	0.0278542	0.383	0.382901	0.0210171	0.127413	0.0528114	0.00500302	1	1014.8	645.87
684	42.2538	0.0971769	6.41865e-05	3.12773e-24	0.0279166	0.382977	0.382877	0.0210157	0.127404	0.0528059	0.00500274	1	1014.73	645.396
685	42.2731	0.0972163	6.41865e-05	2.82366e-24	0.027979	0.382955	0.382853	0.0210143	0.127396	0.0528005	0.00500246	1	1014.65	644.922
686	42.2923	0.0972557	6.41865e-05	2.54905e-24	0.0280414	0.382932	0.382829	0.0210129	0.127387	0.0527951	0.00500217	1	1014.58	644.448
687	42.3115	0.0972951	6.41865e-05	2.30104e-24	0.0281038	0.38291	0.382805	0.0210115	0.127378	0.0527896	0.00500189	1	1014.51	643.975
688	42.3308	0.0973344	6.41865e-05	2.07707e-24	0.0281662	0.382887	0.382781	0.0210101	0.127369	0.0527843	0.0050016	1	1014.43	643.503
689	42.35	0.0973737	6.41865e-05	1.87481e-24	0.0282286	0.382865	0.382757	0.0210087	0.12736	0.0527789	0.00500132	1	1014.36	643.031
690	42.3692	0.0974129	6.41865e-05	1.69218e-24	0.028291	0.382842	0.382733	0.0210073	0.127351	0.0527735	0.00500103	1	1014.28	642.559
691	42.3885	0.0974521	6.41865e-05	1.52728e-24	0.0283533	0.38282	0.382709	0.0210059	0.127343	0.0527682	0.00500075	1	1014.21	642.087
692	42.4077	0.0974913	6.41865e-05	1.37838e-24	0.0284157	0.382797	0.382685	0.0210045	0.127334	0.0527628	0.00500046	1	1014.14	641.616
693	42.4269	0.0975304	6.41865e-05	1.24395e-24	0.0284781	0.382775	0.382661	0.0210031	0.127325	0.0527575	0.00500017	1	1014.06	641.146
694	42.4462	0.0975694	6.41865e-05	1.12258e-24	0.0285404	0.382752	0.382637	0.0210017	0.127316	0.0527522	0.00499989	1	1013.99	640.675
695	42.4654	0.0976085	6.41865e-05	1.013e-24	0.0286028	0.38273	0.382613	0.0210004	0.127307	0.0527469	0.0049996	1	1013.92	640.205
696	42.4846	0.0976474	6.41865e-05	9.14085e-25	0.0286651	0.382707	0.382589	0.020999	0.127298	0.0527416	0.00499931	1	1013.84	639.736
697	42.5038	0.0976864	6.41865e-05	8.24792e-25	0.0287275	0.382684	0.382565	0.0209976	0.12729	0.0527364	0.00499903	1	1013.77	639.267
698	42.5231	0.0977253	6.41865e-05	7.44189e-25	0.0287898	0.382662	0.382541	0.0209962	0.127281	0.0527311	0.00499874	1	1013.7	638.798
699	42.5423	0.0977641	6.41865e-05	6.71434e-25	0.0288521	0.382639	0.382517	0.0209948	0.127272	0.0527259	0.00499845	1	1013.63	638.33
700	42.5615	0.097803	6.41865e-05	6.05766e-25	0.0289145	0.382616	0.382493	0.0209934	0.127263	0.0527207	0.00499816	1	1013.55	637.862
701	42.5808	0.0978417	6.41865e-05	5.46496e-25	0.0289768	0.382594	0.382469	0.020992	0.127255	0.0527155	0.00499787	1	1013.48	637.394
702	42.6	0.0978805	6.41865e-05	4.93005e-25	0.0290391	0.382571	0.382445	0.0209906	0.127246	0.0527103	0.00499758	1	1013.41	636.927
703	42.6192	0.0979192	6.41865e-05	4.4473e-25	0.0291015	0.382548	0.382421	0.0209893	0.127237	0.0527051	0.0049973	1	1013.34	636.46
704	42.6385	0.0979578	6.41865e-05	4.01166e-25	0.0291638	0.382526	0.382397	0.0209879	0.127228	0.0526999	0.00499701	1	1013.26	635.993
705	42.6577	0.0979964	6.41865e-05	3.61853e-25	0.0292261	0.382503	0.382373	0.0209865	0.12722	0.0526948	0.00499672	1	1013.19	635.527
706	42.6769	0.098035	6.41865e-05	3.26379e-25	0.0292884	0.38248	0.382349	0.0209851	0.127211	0.0526897	0.00499643	1	1013.12	635.062
707	42.6962	0.0980735	6.41865e-05	2.94369e-25	0.0293507	0.382457	0.382325	0.0209837	0.127202	0.0526845	0.00499614	1	1013.05	634.596
708	42.7154	0.098112	6.41865e-05	2.65488e-25	0.029413	0.382435	0.382301	0.0209823	0.127193	0.0526794	0.00499585	1	1012.97	634.131
709	42.7346	0.0981505	6.41865e-05	2.3943e-25	0.0294753	0.382412	0.382277	0.020981	0.127185	0.0526743	0.00499556	1	1012.9	633.667
710	42.7538	0.0981889	6.41865e-05	2.15921e-25	0.0295376	0.382389	0.382253	0.0209796	0.127176	0.0526692	0.00499527	1	1012.83	633.203
711	42.7731	0.0982273	6.41865e-05	1.94712e-25	0.0295999	0.382366	0.382229	0.0209782	0.127167	0.0526642	0.00499498	1	1012.76	632.739
712	42.7923	0.0982656	6.41865e-05	1.75578e-25	0.0296622	0.382343	0.382205	0.0209768	0.127159	0.0526591	0.00499468	1	1012.68	632.275
713	42.8115	0.0983039	6.41865e-05	1.58318e-25	0.0297245	0.382321	0.382181	0.0209754	0.12715	0.0526541	0.00499439	1	1012.61	631.812
714	42.8308	0.0983421	6.41865e-05	1.42749e-25	0.0297867	0.382298	0.382157	0.0209741	0.127141	0.052649	0.0049941	1	1012.54	631.35
715	42.85	0.0983804	6.41865e-05	1.28705e-25	0.029849	0.382275	0.382133	0.0209727	0.127132	0.052644	0.00499381	1	1012.47	630.887
716	42.8692	0.0984185	6.41865e-05	1.16038e-25	0.0299113	0.382252	0.382109	0.0209713	0.127124	0.052639	0.00499352	1	1012.4	630.425
717	42.8885	0.0984567	6.41865e-05	1.04613e-25	0.0299736	0.382229	0.382085	0.0209699	0.127115	0.052634	0.00499322	1	1012.33	629.964
718	42.9077	0.0984948	6.41865e-05	9.43096e-26	0.0300358	0.382206	0.382061	0.0209686	0.127106	0.052629	0.00499293	1	1012.25	629.503
719	42.9269	0.0985328	6.41865e-05	8.5017e-26	0.0300981	0.382183	0.382037	0.0209672	0.127098	0.0526241	0.00499264	1	1012.18	629.042
720	42.9462	0.0985708	6.41865e-05	7.66368e-26	0.0301603	0.38216	0.382013	0.0209658	0.127089	0.0526191	0.00499235	1	1012.11	628.581
721	42.9654	0.0986088	6.41865e-05	6.90798e-26	0.0302226	0.382137	0.381989	0.0209644	0.12708	0.0526142	0.00499205	1	1012.04	628.121
722	42.9846	0.0986468	6.41865e-05	6.22653e-26	0.0302848	0.382114	0.381965	0.020963	0.127072	0.0526092	0.00499176	1	1011.97	627.661
723	43.0038	0.0986847	6.80209e-05	5.61206e-26	0.0303508	0.38209	0.381939	0.0209616	0.127063	0.0526041	0.00499145	1	1011.89	627.2
724	43.0231	0.0987225	6.80209e-05	5.05803e-26	0.0304167	0.382066	0.381914	0.0209601	0.127054	0.052599	0.00499114	1	1011.82	626.738
725	43.0423	0.0987603	6.80209e-05	4.55849e-26	0.0304827	0.382041	0.381888	0.0209587	0.127044	0.0525939	0.00499082	1	1011.74	626.277
726	43.0615	0.0987981	6.80209e-05	4.10812e-26	0.0305486	0.382017	0.381863	0.0209572	0.127035	0.0525888	0.00499051	1	1011.67	625.817
727	43.0808	0.0988359	6.80209e-05	3.70209e-26	0.0306146	0.381992	0.381837	0.0209558	0.127026	0.0525837	0.0049902	1	1011.59	625.356
728	43.1	0.0988736	6.80209e-05	3.33605e-26	0.0306805	0.381968	0.381812	0.0209543	0.127017	0.0525787	0.00498988	1	1011.52	624.896
729	43.1192	0.0989112	6.80209e-05	3.00608e-26	0.0307465	0.381943	0.381786	0.0209529	0.127008	0.0525736	0.00498957	1	1011.44	624.437
730	43.1385	0.0989489	6.80209e-05	2.70863e-26	0.0308124	0.381919	0.381761	0.0209514	0.126999	0.0525686	0.00498925	1	1011.37	623.978
731	43.1577	0.0989865	6.80209e-05	2.44051e-26	0.0308783	0.381894	0.381735	0.02095	0.12699	0.0525635	0.00498894	1	1011.29	623.519
732	43.1769	0.099024	6.80209e-05	2.19884e-26	0.0309442	0.38187	0.38171	0.0209485	0.126981	0.0525585	0.00498863	1	1011.22	623.06
733	43.1962	0.0990615	6.80209e-05	1.98102e-26	0.0310102	0.381845	0.381684	0.0209471	0.126972	0.0525535	0.00498831	1	1011.14	622.602
734	43.2154	0.099099	6.80209e-05	1.78471e-26	0.0310761	0.381821	0.381659	0.0209456	0.126963	0.0525485	0.004988	1	1011.07	622.145
735	43.2346	0.0991365	6.80209e-05	1.60778e-26	0.031142	0.381796	0.381633	0.0209442	0.126953	0.0525435	0.00498768	1	1010.99	621.687
736	43.2538	0.0991739	6.80209e-05	1.44833e-26	0.0312079	0.381772	0.381607	0.0209427	0.126944	0.0525385	0.00498737	1	1010.92	621.23
737	43.2731	0.0992112	6.80209e-05	1.30464e-26	0.0312738	0.381747	0.381582	0.0209413	0.126935	0.0525336	0.00498705	1	1010.84	620.774
738	43.2923	0.0992486	6.80209e-05	1.17515e-26	0.0313397	0.381722	0.381556	0.0209398	0.126926	0.0525286	0.00498673	1	1010.77	620.317
739	43.3115	0.0992859	6.80209e-05	1.05848e-26	0.0314056	0.381698	0.381531	0.0209384	0.126917	0.0525237	0.00498642	1	1010.69	619.861
740	43.3308	0.0993231	6.80209e-05	9.53346e-27	0.0314714	0.381673	0.381505	0.0209369	0.126908	0.0525187	0.0049861	1	1010.62	619.406
741	43.35	0.0993603	6.80209e-05	8.58622e-27	0.0315373	0.381649	0.38148	0.0209355	0.126899	0.0525138	0.00498579	1	1010.55	618.951
742	43.3692	0.0993975	6.80209e-05	7.73277e-27	0.0316032	0.381624	0.381454	0.020934	0.12689	0.0525089	0.00498547	1	1010.47	618.496
743	43.3885	0.0994347	6.80209e-05	6.96386e-27	0.0316691	0.381599	0.381429	0.0209326	0.126881	0.052504	0.00498515	1	1010.4	618.042
744	43.4077	0.0994718	6.80209e-05	6.27115e-27	0.0317349	0.381575	0.381403	0.0209311	0.126872	0.0524991	0.00498484	1	1010.32	617.587
745	43.4269	0.0995088	6.80209e-05	5.64712e-27	0.0318008	0.38155	0.381378	0.0209297	0.126863	0.0524942	0.00498452	1	1010.25	617.134
746	43.4462	0.0995459	6.80209e-05	5.08497e-27	0.0318667	0.381526	0.381352	0.0209282	0.126854	0.0524893	0.0049842	1	1010.18	616.68
747	43.4654	0.0995829	6.80209e-05	4.5786e-27	0.0319325	0.381501	0.381327	0.0209268	0.126845	0.0524845	0.00498389	1	1010.1	616.227
748	43.4846	0.0996198	6.80209e-05	4.12248e-27	0.0319984	0.381476	0.381301	0.0209254	0.126836	0.0524796	0.00498357	1	1010.03	615.775
749	43.5038	0.0996567	6.80209e-05	3.71164e-27	0.0320642	0.381452	0.381275	0.0209239	0.126827	0.0524748	0.00498325	1	1009.95	615.322
750	43.5231	0.0996936	6.80209e-05	3.34162e-27	0.03213	0.381427	0.38125	0.0209225	0.126818	0.0524699	0.00498294	1	1009.88	614.87
751	43.5423	0.0997305	6.80209e-05	3.00836e-27	0.0321959	0.381402	0.381224	0.020921	0.126809	0.0524651	0.00498262	1	1009.81	614.419
752	43.5615	0.0997673	6.80209e-05	2.70822e-27	0.0322617	0.381377	0.381199	0.0209196	0.1268	0.0524603	0.0049823	1	1009.73	613.968
753	43.5808	0.0998041	6.80209e-05	2.43793e-27	0.0323275	0.381353	0.381173	0.0209181	0.126791	0.0524555	0.00498198	1	1009.66	613.517
754	43.6	0.0998408	6.80209e-05	2.19452e-27	0.0323934	0.381328	0.381148	0.0209167	0.126782	0.0524507	0.00498166	1	1009.58	613.066
755	43.6192	0.0998775	6.80209e-05	1.97534e-27	0.0324592	0.381303	0.381122	0.0209153	0.126773	0.0524459	0.00498135	1	1009.51	612.616
756	43.6385	0.0999142	6.80209e-05	1.77798e-27	0.032525	0.381279	0.381097	0.0209138	0.126764	0.0524411	0.00498103	1	1009.44	612.166
757	43.6577	0.0999508	6.80209e-05	1.60027e-27	0.0325908	0.381254	0.381071	0.0209124	0.126755	0.0524364	0.00498071	1	1009.36	611.717
758	43.6769	0.0999874	6.80209e-05	1.44026e-27	0.0326566	0.381229	0.381045	0.0209109	0.126746	0.0524316	0.00498039	1	1009.29	611.268
759	43.6962	0.100024	6.80209e-05	1.2962e-27	0.0327224	0.381204	0.38102	0.0209095	0.126737	0.0524269	0.00498007	1	1009.22	610.819
760	43.7154	0.100061	6.80209e-05	1.1665e-27	0.0327882	0.38118	0.380994	0.020908	0.126728	0.0524221	0.00497975	1	1009.14	610.371
761	43.7346	0.100097	6.80209e-05	1.04974e-27	0.032854	0.381155	0.380969	0.0209066	0.126719	0.0524174	0.00497943	1	1009.07	609.923
762	43.7538	0.100133	6.80209e-05	9.44623e-28	0.0329198	0.38113	0.380943	0.0209052	0.12671	0.0524127	0.00497911	1	1009	609.475
763	43.7731	0.10017	6.80209e-05	8.50001e-28	0.0329856	0.381105	0.380918	0.0209037	0.126701	0.052408	0.0049788	1	1008.92	609.027
764	43.7923	0.100206	6.80209e-05	7.64825e-28	0.0330513	0.38108	0.380892	0.0209023	0.126692	0.0524033	0.00497848	1	1008.85	608.581
765	43.8115	0.100243	6.80209e-05	6.88157e-28	0.0331171	0.381056	0.380866	0.0209008	0.126683	0.0523986	0.00497816	1	1008.78	608.134
766	43.8308	0.100279	6.80209e-05	6.19149e-28	0.0331829	0.381031	0.380841	0.0208994	0.126674	0.0523939	0.00497784	1	1008.7	607.688
767	43.85	0.100315	6.80209e-05	5.57039e-28	0.0332486	0.381006	0.380815	0.020898	0.126665	0.0523892	0.00497752	1	1008.63	607.242
768	43.8692	0.100351	6.80209e-05	5.0114e-28	0.0333144	0.380981	0.38079	0.0208965	0.126656	0.0523845	0.0049772	1	1008.56	606.796
769	43.8885	0.100388	6.80209e-05	4.50831e-28	0.0333801	0.380956	0.380764	0.0208951	0.126647	0.0523799	0.00497688	1	1008.48	606.351
770	43.9077	0.100424	6.80209e-05	4.05557e-28	0.0334459	0.380931	0.380739	0.0208937	0.126639	0.0523752	0.00497656	1	1008.41	605.906
771	43.9269	0.10046	6.80209e-05	3.64815e-28	0.0335116	0.380907	0.380713	0.0208922	0.12663	0.0523706	0.00497624	1	1008.34	605.461
772	43.9462	0.100496	6.80209e-05	3.28152e-28	0.0335774	0.380882	0.380688	0.0208908	0.126621	0.0523659	0.00497592	1	1008.26	605.017
773	43.9654	0.100532	6.80209e-05	2.95163e-28	0.0336431	0.380857	0.380662	0.0208893	0.126612	0.0523613	0.00497559	1	1008.19	604.573
774	43.9846	0.100568	6.80209e-05	2.65479e-28	0.0337089	0.380832	0.380636	0.0208879	0.126603	0.0523567	0.00497527	1	1008.12	604.13
775	44.0038	0.100604	7.24244e-05	2.3877e-28	0.0337788	0.380805	0.380609	0.0208864	0.126593	0.0523518	0.00497493	1	1008.04	603.684
776	44.0231	0.10064	7.24244e-05	2.1474e-28	0.0338488	0.380779	0.380582	0.0208849	0.126584	0.052347	0.00497459	1	1007.96	603.238
777	44.0423	0.100676	7.24244e-05	1.93121e-28	0.0339188	0.380752	0.380555	0.0208833	0.126574	0.0523422	0.00497425	1	1007.89	602.793
778	44.0615	0.100712	7.24244e-05	1.73672e-28	0.0339888	0.380726	0.380527	0.0208818	0.126565	0.0523374	0.0049739	1	1007.81	602.349
779	44.0808	0.100748	7.24244e-05	1.56174e-28	0.0340587	0.380699	0.3805	0.0208803	0.126556	0.0523326	0.00497356	1	1007.73	601.904
780	44.1	0.100784	7.24244e-05	1.40435e-28	0.0341287	0.380673	0.380473	0.0208787	0.126546	0.0523278	0.00497322	1	1007.66	601.46
781	44.1192	0.10082	7.24244e-05	1.26276e-28	0.0341986	0.380646	0.380446	0.0208772	0.126537	0.052323	0.00497287	1	1007.58	601.016
782	44.1385	0.100855	7.24244e-05	1.1354e-28	0.0342686	0.380619	0.380418	0.0208757	0.126527	0.0523182	0.00497253	1	1007.5	600.573
783	44.1577	0.100891	7.24244e-05	1.02085e-28	0.0343385	0.380593	0.380391	0.0208742	0.126518	0.0523134	0.00497218	1	1007.42	600.13
784	44.1769	0.100927	7.24244e-05	9.17821e-29	0.0344085	0.380566	0.380364	0.0208726	0.126508	0.0523086	0.00497184	1	1007.35	599.687
785	44.1962	0.100962	7.24244e-05	8.25156e-29	0.0344784	0.38054	0.380337	0.0208711	0.126499	0.0523039	0.0049715	1	1007.27	599.245
786	44.2154	0.100998	7.24244e-05	7.41817e-29	0.0345483	0.380513	0.380309	0.0208696	0.126489	0.0522991	0.00497115	1	1007.19	598.803
787	44.2346	0.101034	7.24244e-05	6.66868e-29	0.0346182	0.380486	0.380282	0.0208681	0.12648	0.0522944	0.00497081	1	1007.12	598.361
788	44.2538	0.101069	7.24244e-05	5.99469e-29	0.0346882	0.38046	0.380255	0.0208665	0.126471	0.0522896	0.00497046	1	1007.04	597.92
789	44.2731	0.101105	7.24244e-05	5.38859e-29	0.0347581	0.380433	0.380228	0.020865	0.126461	0.0522849	0.00497012	1	1006.96	597.479
790	44.2923	0.10114	7.24244e-05	4.84359e-29	0.034828	0.380407	0.3802	0.0208635	0.126452	0.0522802	0.00496978	1	1006.89	597.038
791	44.3115	0.101176	7.24244e-05	4.35354e-29	0.0348979	0.38038	0.380173	0.020862	0.126442	0.0522755	0.00496943	1	1006.81	596.598
792	44.3308	0.101211	7.24244e-05	3.91291e-29	0.0349678	0.380353	0.380146	0.0208604	0.126433	0.0522708	0.00496909	1	1006.73	596.158
793	44.35	0.101246	7.24244e-05	3.51674e-29	0.0350377	0.380327	0.380119	0.0208589	0.126423	0.052266	0.00496874	1	1006.66	595.718
794	44.3692	0.101282	7.24244e-05	3.16056e-29	0.0351076	0.3803	0.380091	0.0208574	0.126414	0.0522614	0.0049684	1	1006.58	595.279
795	44.3885	0.101317	7.24244e-05	2.84034e-29	0.0351774	0.380273	0.380064	0.0208559	0.126405	0.0522567	0.00496805	1	1006.5	594.84
796	44.4077	0.101352	7.24244e-05	2.55247e-29	0.0352473	0.380247	0.380037	0.0208544	0.126395	0.052252	0.00496771	1	1006.43	594.401
797	44.4269	0.101388	7.24244e-05	2.29368e-29	0.0353172	0.38022	0.38001	0.0208528	0.126386	0.0522473	0.00496736	1	1006.35	593.963
798	44.4462	0.101423	7.24244e-05	2.06105e-29	0.035387	0.380193	0.379982	0.0208513	0.126376	0.0522426	0.00496702	1	1006.27	593.525
799	44.4654	0.101458	7.24244e-05	1.85194e-29	0.0354569	0.380167	0.379955	0.0208498	0.126367	0.052238	0.00496667	1	1006.2	593.088
800	44.4846	0.101493	7.24244e-05	1.66398e-29	0.0355268	0.38014	0.379928	0.0208483	0.126358	0.0522333	0.00496633	1	1006.12	592.651
801	44.5038	0.101528	7.24244e-05	1.49504e-29	0.0355966	0.380113	0.379901	0.0208468	0.126348	0.0522287	0.00496598	1	1006.04	592.214
802	44.5231	0.101564	7.24244e-05	1.34319e-29	0.0356665	0.380087	0.379873	0.0208452	0.126339	0.052224	0.00496564	1	1005.97	591.777
803	44.5423	0.101599	7.24244e-05	1.20673e-29	0.0357363	0.38006	0.379846	0.0208437	0.126329	0.0522194	0.00496529	1	1005.89	591.341
804	44.5615	0.101634	7.24244e-05	1.08408e-29	0.0358061	0.380033	0.379819	0.0208422	0.12632	0.0522148	0.00496494	1	1005.82	590.905
805	44.5808	0.101669	7.24244e-05	9.73866e-30	0.035876	0.380006	0.379792	0.0208407	0.126311	0.0522102	0.0049646	1	1005.74	590.469
806	44.6	0.101704	7.24244e-05	8.7482e-30	0.0359458	0.37998	0.379764	0.0208391	0.126301	0.0522055	0.00496425	1	1005.66	590.034
807	44.6192	0.101739	7.24244e-05	7.85817e-30	0.0360156	0.379953	0.379737	0.0208376	0.126292	0.0522009	0.00496391	1	1005.59	589.599
808	44.6385	0.101774	7.24244e-05	7.05842e-30	0.0360854	0.379926	0.37971	0.0208361	0.126282	0.0521963	0.00496356	1	1005.51	589.165
809	44.6577	0.101808	7.24244e-05	6.33981e-30	0.0361552	0.3799	0.379683	0.0208346	0.126273	0.0521917	0.00496321	1	1005.43	588.731
810	44.6769	0.101843	7.24244e-05	5.69415e-30	0.0362251	0.379873	0.379655	0.0208331	0.126264	0.0521872	0.00496287	1	1005.36	588.297
811	44.6962	0.101878	7.24244e-05	5.11404e-30	0.0362949	0.379846	0.379628	0.0208316	0.126254	0.0521826	0.00496252	1	1005.28	587.863
812	44.7154	0.101913	7.24244e-05	4.59285e-30	0.0363646	0.379819	0.379601	0.02083	0.126245	0.052178	0.00496217	1	1005.21	587.43
813	44.7346	0.101948	7.24244e-05	4.12462e-30	0.0364344	0.379793	0.379574	0.0208285	0.126236	0.0521734	0.00496183	1	1005.13	586.997
814	44.7538	0.101982	7.24244e-05	3.70398e-30	0.0365042	0.379766	0.379546	0.020827	0.126226	0.0521689	0.00496148	1	1005.05	586.565
815	44.7731	0.102017	7.24244e-05	3.32611e-30	0.036574	0.379739	0.379519	0.0208255	0.126217	0.0521643	0.00496114	1	1004.98	586.132
816	44.7923	0.102052	7.24244e-05	2.98668e-30	0.0366438	0.379712	0.379492	0.020824	0.126208	0.0521598	0.00496079	1	1004.9	585.7
817	44.8115	0.102086	7.24244e-05	2.68178e-30	0.0367136	0.379686	0.379465	0.0208224	0.126198	0.0521552	0.00496044	1	1004.83	585.269
818	44.8308	0.102121	7.24244e-05	2.40791e-30	0.0367833	0.379659	0.379437	0.0208209	0.126189	0.0521507	0.0049601	1	1004.75	584.838
819	44.85	0.102155	7.24244e-05	2.16193e-30	0.0368531	0.379632	0.37941	0.0208194	0.12618	0.0521461	0.00495975	1	1004.68	584.407
820	44.8692	0.10219	7.24244e-05	1.941e-30	0.0369228	0.379605	0.379383	0.0208179	0.12617	0.0521416	0.0049594	1	1004.6	583.976
821	44.8885	0.102224	7.24244e-05	1.74259e-30	0.0369926	0.379578	0.379356	0.0208164	0.126161	0.0521371	0.00495905	1	1004.52	583.546
822	44.9077	0.102259	7.24244e-05	1.56439e-30	0.0370623	0.379552	0.379328	0.0208149	0.126151	0.0521326	0.00495871	1	1004.45	583.116
823	44.9269	0.102293	7.24244e-05	1.40436e-30	0.0371321	0.379525	0.379301	0.0208133	0.126142	0.0521281	0.00495836	1	1004.37	582.687
824	44.9462	0.102328	7.24244e-05	1.26066e-30	0.0372018	0.379498	0.379274	0.0208118	0.126133	0.0521236	0.00495801	1	1004.3	582.257
825	44.9654	0.102362	7.24244e-05	1.13162e-30	0.0372715	0.379471	0.379247	0.0208103	0.126123	0.0521191	0.00495767	1	1004.22	581.829
826	44.9846	0.102396	7.24244e-05	1.01574e-30	0.0373413	0.379445	0.379219	0.0208088	0.126114	0.0521146	0.00495732	1	1004.15	581.4
827	45.0038	0.102431	8.07368e-05	9.11699e-31	0.037419	0.379415	0.379189	0.0208071	0.126104	0.0521097	0.00495693	1	1004.06	580.967
828	45.0231	0.102465	8.07368e-05	8.18281e-31	0.0374967	0.379385	0.379159	0.0208054	0.126093	0.0521047	0.00495654	1	1003.98	580.534
829	45.0423	0.102499	8.07368e-05	7.34408e-31	0.0375744	0.379355	0.379128	0.0208037	0.126083	0.0520998	0.00495615	1	1003.89	580.102
830	45.0615	0.102534	8.07368e-05	6.59107e-31	0.0376521	0.379325	0.379098	0.0208021	0.126073	0.0520949	0.00495576	1	1003.81	579.67
831	45.0808	0.102568	8.07368e-05	5.91503e-31	0.0377298	0.379295	0.379067	0.0208004	0.126062	0.05209	0.00495537	1	1003.73	579.238
832	45.1	0.102602	8.07368e-05	5.30814e-31	0.0378075	0.379265	0.379037	0.0207987	0.126052	0.0520851	0.00495498	1	1003.64	578.807
833	45.1192	0.102636	8.07368e-05	4.76333e-31	0.0378852	0.379235	0.379007	0.020797	0.126042	0.0520803	0.0049546	1	1003.56	578.376
834	45.1385	0.10267	8.07368e-05	4.27428e-31	0.0379629	0.379205	0.378976	0.0207953	0.126031	0.0520754	0.00495421	1	1003.48	577.945
835	45.1577	0.102704	8.07368e-05	3.83529e-31	0.0380405	0.379175	0.378946	0.0207936	0.126021	0.0520705	0.00495382	1	1003.39	577.514
836	45.1769	0.102738	8.07368e-05	3.44126e-31	0.0381182	0.379145	0.378915	0.0207919	0.12601	0.0520656	0.00495343	1	1003.31	577.084
837	45.1962	0.102772	8.07368e-05	3.0876e-31	0.0381959	0.379115	0.378885	0.0207902	0.126	0.0520608	0.00495304	1	1003.22	576.655
838	45.2154	0.102806	8.07368e-05	2.77017e-31	0.0382735	0.379085	0.378855	0.0207886	0.12599	0.0520559	0.00495265	1	1003.14	576.225
839	45.2346	0.10284	8.07368e-05	2.48529e-31	0.0383512	0.379055	0.378824	0.0207869	0.125979	0.0520511	0.00495226	1	1003.06	575.796
840	45.2538	0.102874	8.07368e-05	2.22962e-31	0.0384288	0.379025	0.378794	0.0207852	0.125969	0.0520462	0.00495187	1	1002.97	575.367
841	45.2731	0.102908	8.07368e-05	2.00017e-31	0.0385064	0.378995	0.378763	0.0207835	0.125959	0.0520414	0.00495148	1	1002.89	574.939
842	45.2923	0.102942	8.07368e-05	1.79427e-31	0.0385841	0.378965	0.378733	0.0207818	0.125948	0.0520365	0.00495109	1	1002.81	574.511
843	45.3115	0.102976	8.07368e-05	1.6095e-31	0.0386617	0.378935	0.378703	0.0207801	0.125938	0.0520317	0.0049507	1	1002.72	574.083
844	45.3308	0.10301	8.07368e-05	1.44371e-31	0.0387393	0.378905	0.378672	0.0207785	0.125928	0.0520269	0.00495031	1	1002.64	573.656
845	45.35	0.103043	8.07368e-05	1.29494e-31	0.0388169	0.378875	0.378642	0.0207768	0.125917	0.0520221	0.00494992	1	1002.56	573.229
846	45.3692	0.103077	8.07368e-05	1.16147e-31	0.0388945	0.378845	0.378612	0.0207751	0.125907	0.0520172	0.00494953	1	1002.47	572.802
847	45.3885	0.103111	8.07368e-05	1.04171e-31	0.0389721	0.378815	0.378581	0.0207734	0.125897	0.0520124	0.00494914	1	1002.39	572.375
848	45.4077	0.103144	8.07368e-05	9.3426e-32	0.0390497	0.378785	0.378551	0.0207717	0.125886	0.0520076	0.00494875	1	1002.31	571.949
849	45.4269	0.103178	8.07368e-05	8.37865e-32	0.0391273	0.378755	0.37852	0.02077	0.125876	0.0520028	0.00494836	1	1002.22	571.524
850	45.4462	0.103212	8.07368e-05	7.51387e-32	0.0392049	0.378725	0.37849	0.0207684	0.125866	0.051998	0.00494797	1	1002.14	571.098
851	45.4654	0.103245	8.07368e-05	6.7381e-32	0.0392824	0.378695	0.37846	0.0207667	0.125855	0.0519932	0.00494758	1	1002.06	570.673
852	45.4846	0.103279	8.07368e-05	6.0422e-32	0.03936	0.378665	0.378429	0.020765	0.125845	0.0519884	0.00494719	1	1001.97	570.248
853	45.5038	0.103312	8.07368e-05	5.41796e-32	0.0394376	0.378635	0.378399	0.0207633	0.125835	0.0519837	0.0049468	1	1001.89	569.824
854	45.5231	0.103346	8.07368e-05	4.85804e-32	0.0395151	0.378605	0.378369	0.0207616	0.125824	0.0519789	0.00494641	1	1001.81	569.4
855	45.5423	0.103379	8.07368e-05	4.35582e-32	0.0395926	0.378575	0.378338	0.0207599	0.125814	0.0519741	0.00494602	1	1001.72	568.976
856	45.5615	0.103413	8.07368e-05	3.90537e-32	0.0396702	0.378545	0.378308	0.0207583	0.125804	0.0519693	0.00494563	1	1001.64	568.552
857	45.5808	0.103446	8.07368e-05	3.50137e-32	0.0397477	0.378515	0.378277	0.0207566	0.125794	0.0519646	0.00494524	1	1001.56	568.129
858	45.6	0.10348	8.07368e-05	3.13905e-32	0.0398253	0.378485	0.378247	0.0207549	0.125783	0.0519598	0.00494485	1	1001.47	567.706
859	45.6192	0.103513	8.07368e-05	2.81412e-32	0.0399028	0.378455	0.378217	0.0207532	0.125773	0.0519551	0.00494446	1	1001.39	567.284
860	45.6385	0.103546	8.07368e-05	2.52273e-32	0.0399803	0.378425	0.378186	0.0207515	0.125763	0.0519503	0.00494407	1	1001.31	566.862
861	45.6577	0.10358	8.07368e-05	2.26143e-32	0.0400578	0.378395	0.378156	0.0207499	0.125752	0.0519456	0.00494368	1	1001.22	566.44
862	45.6769	0.103613	8.07368e-05	2.02711e-32	0.0401353	0.378365	0.378126	0.0207482	0.125742	0.0519408	0.00494329	1	1001.14	566.018
863	45.6962	0.103646	8.07368e-05	1.81701e-32	0.0402128	0.378335	0.378095	0.0207465	0.125732	0.0519361	0.0049429	1	1001.06	565.597
864	45.7154	0.103679	8.07368e-05	1.62862e-32	0.0402903	0.378305	0.378065	0.0207448	0.125721	0.0519313	0.00494251	1	1000.98	565.176
865	45.7346	0.103713	8.07368e-05	1.45971e-32	0.0403678	0.378275	0.378034	0.0207431	0.125711	0.0519266	0.00494212	1	1000.89	564.755
866	45.7538	0.103746	8.07368e-05	1.30828e-32	0.0404452	0.378245	0.378004	0.0207415	0.125701	0.0519219	0.00494173	1	1000.81	564.335
867	45.7731	0.103779	8.07368e-05	1.1725e-32	0.0405227	0.378215	0.377974	0.0207398	0.125691	0.0519172	0.00494134	1	1000.73	563.915
868	45.7923	0.103812	8.07368e-05	1.05078e-32	0.0406002	0.378185	0.377943	0.0207381	0.12568	0.0519125	0.00494095	1	1000.64	563.496
869	45.8115	0.103845	8.07368e-05	9.41665e-33	0.0406776	0.378155	0.377913	0.0207364	0.12567	0.0519077	0.00494056	1	1000.56	563.076
870	45.8308	0.103878	8.07368e-05	8.43847e-33	0.0407551	0.378125	0.377883	0.0207347	0.12566	0.051903	0.00494017	1	1000.48	562.657
871	45.85	0.103911	8.07368e-05	7.56162e-33	0.0408325	0.378094	0.377852	0.0207331	0.125649	0.0518983	0.00493978	1	1000.4	562.239
872	45.8692	0.103944	8.07368e-05	6.77563e-33	0.04091	0.378064	0.377822	0.0207314	0.125639	0.0518936	0.00493939	1	1000.31	561.82
873	45.8885	0.103977	8.07368e-05	6.07112e-33	0.0409874	0.378034	0.377792	0.0207297	0.125629	0.0518889	0.004939	1	1000.23	561.402
874	45.9077	0.10401	8.07368e-05	5.43966e-33	0.0410648	0.378004	0.377761	0.020728	0.125619	0.0518843	0.00493861	1	1000.15	560.985
875	45.9269	0.104043	8.07368e-05	4.87371e-33	0.0411423	0.377974	0.377731	0.0207263	0.125608	0.0518796	0.00493821	1	1000.06	560.567
876	45.9462	0.104076	8.07368e-05	4.36647e-33	0.0412197	0.377944	0.377701	0.0207247	0.125598	0.0518749	0.00493782	1	999.982	560.15
877	45.9654	0.104109	8.07368e-05	3.91188e-33	0.0412971	0.377914	0.37767	0.020723	0.125588	0.0518702	0.00493743	1	999.899	559.734
878	45.9846	0.104142	8.07368e-05	3.50449e-33	0.0413745	0.377884	0.37764	0.0207213	0.125578	0.0518655	0.00493704	1	999.816	559.317
879	46.0038	0.104174	8.72399e-05	3.13942e-33	0.0414581	0.377852	0.377607	0.0207195	0.125566	0.0518605	0.00493662	1	999.727	558.897
880	46.0231	0.104207	8.72399e-05	2.81227e-33	0.0415417	0.377819	0.377574	0.0207177	0.125555	0.0518555	0.0049362	1	999.638	558.478
881	46.0423	0.10424	8.72399e-05	2.51912e-33	0.0416254	0.377787	0.377542	0.0207159	0.125544	0.0518505	0.00493577	1	999.549	558.059
882	46.0615	0.104273	8.72399e-05	2.25644e-33	0.041709	0.377754	0.377509	0.0207141	0.125533	0.0518455	0.00493535	1	999.46	557.64
883	46.0808	0.104305	8.72399e-05	2.02108e-33	0.0417926	0.377722	0.377476	0.0207123	0.125522	0.0518405	0.00493493	1	999.371	557.222
884	46.1	0.104338	8.72399e-05	1.81021e-33	0.0418762	0.377689	0.377443	0.0207104	0.125511	0.0518356	0.0049345	1	999.282	556.804
885	46.1192	0.104371	8.72399e-05	1.62127e-33	0.0419598	0.377657	0.37741	0.0207086	0.1255	0.0518306	0.00493408	1	999.193	556.386
886	46.1385	0.104403	8.72399e-05	1.45201e-33	0.0420433	0.377624	0.377378	0.0207068	0.125489	0.0518256	0.00493366	1	999.104	555.968
887	46.1577	0.104436	8.72399e-05	1.30037e-33	0.0421269	0.377592	0.377345	0.020705	0.125478	0.0518206	0.00493323	1	999.015	555.551
888	46.1769	0.104468	8.72399e-05	1.16452e-33	0.0422105	0.377559	0.377312	0.0207032	0.125467	0.0518156	0.00493281	1	998.926	555.134
889	46.1962	0.104501	8.72399e-05	1.04283e-33	0.042294	0.377527	0.377279	0.0207014	0.125456	0.0518107	0.00493239	1	998.837	554.718
890	46.2154	0.104533	8.72399e-05	9.33817e-34	0.0423776	0.377494	0.377246	0.0206996	0.125445	0.0518057	0.00493196	1	998.748	554.302
891	46.2346	0.104566	8.72399e-05	8.36171e-34	0.0424611	0.377461	0.377214	0.0206978	0.125434	0.0518008	0.00493154	1	998.659	553.886
892	46.2538	0.104598	8.72399e-05	7.48709e-34	0.0425447	0.377429	0.377181	0.020696	0.125423	0.0517958	0.00493112	1	998.57	553.47
893	46.2731	0.104631	8.72399e-05	6.70371e-34	0.0426282	0.377396	0.377148	0.0206942	0.125412	0.0517908	0.00493069	1	998.482	553.055
894	46.2923	0.104663	8.72399e-05	6.00208e-34	0.0427117	0.377364	0.377115	0.0206923	0.1254	0.0517859	0.00493027	1	998.393	552.64
895	46.3115	0.104695	8.72399e-05	5.37369e-34	0.0427952	0.377331	0.377083	0.0206905	0.125389	0.0517809	0.00492985	1	998.304	552.225
896	46.3308	0.104728	8.72399e-05	4.81092e-34	0.0428787	0.377299	0.37705	0.0206887	0.125378	0.051776	0.00492942	1	998.215	551.811
897	46.35	0.10476	8.72399e-05	4.30693e-34	0.0429622	0.377266	0.377017	0.0206869	0.125367	0.0517711	0.004929	1	998.126	551.397
898	46.3692	0.104792	8.72399e-05	3.85559e-34	0.0430457	0.377234	0.376984	0.0206851	0.125356	0.0517661	0.00492858	1	998.038	550.984
899	46.3885	0.104825	8.72399e-05	3.45143e-34	0.0431292	0.377201	0.376952	0.0206833	0.125345	0.0517612	0.00492815	1	997.949	550.57
900	46.4077	0.104857	8.72399e-05	3.08953e-34	0.0432127	0.377169	0.376919	0.0206815	0.125334	0.0517563	0.00492773	1	997.86	550.157
901	46.4269	0.104889	8.72399e-05	2.76547e-34	0.0432961	0.377136	0.376886	0.0206797	0.125323	0.0517514	0.00492731	1	997.772	549.744
902	46.4462	0.104921	8.72399e-05	2.47531e-34	0.0433796	0.377104	0.376853	0.0206779	0.125312	0.0517464	0.00492688	1	997.683	549.332
903	46.4654	0.104953	8.72399e-05	2.21552e-34	0.0434631	0.377071	0.376821	0.0206761	0.125301	0.0517415	0.00492646	1	997.594	548.92
904	46.4846	0.104985	8.72399e-05	1.98292e-34	0.0435465	0.377039	0.376788	0.0206743	0.12529	0.0517366	0.00492604	1	997.506	548.508
905	46.5038	0.105018	8.72399e-05	1.77468e-34	0.04363	0.377006	0.376755	0.0206725	0.125279	0.0517317	0.00492561	1	997.417	548.097
906	46.5231	0.10505	8.72399e-05	1.58825e-34	0.0437134	0.376974	0.376722	0.0206707	0.125268	0.0517268	0.00492519	1	997.329	547.686
907	46.5423	0.105082	8.72399e-05	1.42136e-34	0.0437968	0.376941	0.37669	0.0206688	0.125257	0.0517219	0.00492477	1	997.24	547.275
908	46.5615	0.105114	8.72399e-05	1.27195e-34	0.0438802	0.376909	0.376657	0.020667	0.125246	0.051717	0.00492434	1	997.152	546.864
909	46.5808	0.105146	8.72399e-05	1.13821e-34	0.0439636	0.376876	0.376624	0.0206652	0.125235	0.0517121	0.00492392	1	997.063	546.454
910	46.6	0.105178	8.72399e-05	1.0185e-34	0.044047	0.376844	0.376591	0.0206634	0.125224	0.0517072	0.0049235	1	996.975	546.044
911	46.6192	0.10521	8.72399e-05	9.11341e-35	0.0441304	0.376811	0.376559	0.0206616	0.125213	0.0517023	0.00492307	1	996.886	545.635
912	46.6385	0.105242	8.72399e-05	8.1543e-35	0.0442138	0.376779	0.376526	0.0206598	0.125202	0.0516974	0.00492265	1	996.798	545.226
913	46.6577	0.105273	8.72399e-05	7.29587e-35	0.0442972	0.376746	0.376493	0.020658	0.125191	0.0516925	0.00492222	1	996.709	544.817
914	46.6769	0.105305	8.72399e-05	6.52758e-35	0.0443806	0.376714	0.37646	0.0206562	0.12518	0.0516876	0.0049218	1	996.621	544.408
915	46.6962	0.105337	8.72399e-05	5.83998e-35	0.044464	0.376681	0.376428	0.0206544	0.125169	0.0516828	0.00492138	1	996.532	544
916	46.7154	0.105369	8.72399e-05	5.22463e-35	0.0445473	0.376649	0.376395	0.0206526	0.125158	0.0516779	0.00492095	1	996.444	543.592
917	46.7346	0.105401	8.72399e-05	4.67395e-35	0.0446307	0.376616	0.376362	0.0206508	0.125147	0.051673	0.00492053	1	996.356	543.184
918	46.7538	0.105432	8.72399e-05	4.18116e-35	0.044714	0.376584	0.376329	0.020649	0.125136	0.0516682	0.00492011	1	996.267	542.777
919	46.7731	0.105464	8.72399e-05	3.7402e-35	0.0447974	0.376551	0.376297	0.0206472	0.125125	0.0516633	0.00491968	1	996.179	542.37
920	46.7923	0.105496	8.72399e-05	3.34563e-35	0.0448807	0.376518	0.376264	0.0206454	0.125114	0.0516584	0.00491926	1	996.091	541.963
921	46.8115	0.105528	8.72399e-05	2.99257e-35	0.044964	0.376486	0.376231	0.0206436	0.125103	0.0516536	0.00491884	1	996.002	541.557
922	46.8308	0.105559	8.72399e-05	2.67668e-35	0.0450473	0.376453	0.376199	0.0206418	0.125092	0.0516487	0.00491841	1	995.914	541.15
923	46.85	0.105591	8.72399e-05	2.39404e-35	0.0451306	0.376421	0.376166	0.02064	0.125081	0.0516439	0.00491799	1	995.826	540.745
924	46.8692	0.105622	8.72399e-05	2.14118e-35	0.0452139	0.376388	0.376133	0.0206382	0.12507	0.051639	0.00491757	1	995.738	540.339
925	46.8885	0.105654	8.72399e-05	1.91495e-35	0.0452972	0.376356	0.3761	0.0206364	0.125059	0.0516342	0.00491714	1	995.649	539.934
926	46.9077	0.105686	8.72399e-05	1.71257e-35	0.0453805	0.376323	0.376068	0.0206346	0.125048	0.0516293	0.00491672	1	995.561	539.529
927	46.9269	0.105717	8.72399e-05	1.53152e-35	0.0454638	0.376291	0.376035	0.0206328	0.125037	0.0516245	0.00491629	1	995.473	539.124
928	46.9462	0.105749	8.72399e-05	1.36957e-35	0.0455471	0.376258	0.376002	0.020631	0.125026	0.0516196	0.00491587	1	995.385	538.72
929	46.9654	0.10578	8.72399e-05	1.22469e-35	0.0456304	0.376226	0.37597	0.0206292	0.125015	0.0516148	0.00491545	1	995.297	538.316
930	46.9846	0.105812	8.72399e-05	1.09511e-35	0.0457136	0.376193	0.375937	0.0206274	0.125004	0.05161	0.00491502	1	995.209	537.913
931	47.0038	0.105843	9.35675e-05	9.79197e-36	0.0458029	0.376158	0.375902	0.0206254	0.124992	0.0516048	0.00491457	1	995.114	537.506
932	47.0231	0.105874	9.35675e-05	8.75525e-36	0.0458922	0.376124	0.375867	0.0206235	0.12498	0.0515997	0.00491411	1	995.02	537.099
933	47.0423	0.105906	9.35675e-05	7.82802e-36	0.0459815	0.376089	0.375832	0.0206216	0.124968	0.0515945	0.00491366	1	994.926	536.693
934	47.0615	0.105937	9.35675e-05	6.99874e-36	0.0460707	0.376054	0.375797	0.0206196	0.124957	0.0515894	0.0049132	1	994.831	536.288
935	47.0808	0.105969	9.35675e-05	6.2571e-36	0.04616	0.376019	0.375762	0.0206177	0.124945	0.0515842	0.00491275	1	994.737	535.882
936	47.1	0.106	9.35675e-05	5.59385e-36	0.0462492	0.375984	0.375727	0.0206158	0.124933	0.0515791	0.00491229	1	994.643	535.477
937	47.1192	0.106031	9.35675e-05	5.00072e-36	0.0463385	0.375949	0.375691	0.0206138	0.124921	0.051574	0.00491184	1	994.548	535.072
938	47.1385	0.106062	9.35675e-05	4.47034e-36	0.0464277	0.375914	0.375656	0.0206119	0.12491	0.0515688	0.00491139	1	994.454	534.667
939	47.1577	0.106094	9.35675e-05	3.99606e-36	0.0465169	0.375879	0.375621	0.02061	0.124898	0.0515637	0.00491093	1	994.36	534.263
940	47.1769	0.106125	9.35675e-05	3.57198e-36	0.0466061	0.375844	0.375586	0.020608	0.124886	0.0515586	0.00491048	1	994.265	533.859
941	47.1962	0.106156	9.35675e-05	3.19279e-36	0.0466953	0.37581	0.375551	0.0206061	0.124874	0.0515534	0.00491002	1	994.171	533.456
942	47.2154	0.106187	9.35675e-05	2.85376e-36	0.0467845	0.375775	0.375516	0.0206042	0.124863	0.0515483	0.00490957	1	994.077	533.052
943	47.2346	0.106218	9.35675e-05	2.55064e-36	0.0468737	0.37574	0.375481	0.0206023	0.124851	0.0515432	0.00490911	1	993.983	532.649
944	47.2538	0.106249	9.35675e-05	2.27963e-36	0.0469629	0.375705	0.375446	0.0206003	0.124839	0.0515381	0.00490866	1	993.889	532.247
945	47.2731	0.10628	9.35675e-05	2.03735e-36	0.0470521	0.37567	0.375411	0.0205984	0.124827	0.0515329	0.0049082	1	993.795	531.844
946	47.2923	0.106312	9.35675e-05	1.82076e-36	0.0471413	0.375635	0.375376	0.0205965	0.124816	0.0515278	0.00490775	1	993.7	531.442
947	47.3115	0.106343	9.35675e-05	1.62714e-36	0.0472304	0.3756	0.375341	0.0205945	0.124804	0.0515227	0.00490729	1	993.606	531.04
948	47.3308	0.106374	9.35675e-05	1.45405e-36	0.0473196	0.375565	0.375306	0.0205926	0.124792	0.0515176	0.00490684	1	993.512	530.639
949	47.35	0.106405	9.35675e-05	1.29933e-36	0.0474087	0.375531	0.375271	0.0205907	0.12478	0.0515125	0.00490638	1	993.418	530.238
950	47.3692	0.106436	9.35675e-05	1.16104e-36	0.0474978	0.375496	0.375236	0.0205887	0.124769	0.0515074	0.00490593	1	993.324	529.837
951	47.3885	0.106466	9.35675e-05	1.03743e-36	0.047587	0.375461	0.375201	0.0205868	0.124757	0.0515023	0.00490547	1	993.23	529.436
952	47.4077	0.106497	9.35675e-05	9.26943e-37	0.0476761	0.375426	0.375166	0.0205849	0.124745	0.0514972	0.00490502	1	993.136	529.036
953	47.4269	0.106528	9.35675e-05	8.28197e-37	0.0477652	0.375391	0.375131	0.020583	0.124733	0.0514921	0.00490457	1	993.042	528.636
954	47.4462	0.106559	9.35675e-05	7.39945e-37	0.0478543	0.375356	0.375096	0.020581	0.124722	0.051487	0.00490411	1	992.948	528.237
955	47.4654	0.10659	9.35675e-05	6.61075e-37	0.0479434	0.375321	0.375061	0.0205791	0.12471	0.0514819	0.00490366	1	992.854	527.837
956	47.4846	0.106621	9.35675e-05	5.9059e-37	0.0480324	0.375286	0.375026	0.0205772	0.124698	0.0514768	0.0049032	1	992.76	527.438
957	47.5038	0.106652	9.35675e-05	5.27603e-37	0.0481215	0.375252	0.374991	0.0205753	0.124686	0.0514718	0.00490275	1	992.666	527.04
958	47.5231	0.106682	9.35675e-05	4.71317e-37	0.0482106	0.375217	0.374956	0.0205733	0.124675	0.0514667	0.00490229	1	992.572	526.641
959	47.5423	0.106713	9.35675e-05	4.21021e-37	0.0482996	0.375182	0.374921	0.0205714	0.124663	0.0514616	0.00490184	1	992.478	526.243
960	47.5615	0.106744	9.35675e-05	3.7608e-37	0.0483887	0.375147	0.374886	0.0205695	0.124651	0.0514565	0.00490138	1	992.384	525.845
961	47.5808	0.106775	9.35675e-05	3.35924e-37	0.0484777	0.375112	0.374851	0.0205675	0.124639	0.0514514	0.00490093	1	992.291	525.448
962	47.6	0.106805	9.35675e-05	3.00046e-37	0.0485668	0.375077	0.374816	0.0205656	0.124628	0.0514464	0.00490047	1	992.197	525.051
963	47.6192	0.106836	9.35675e-05	2.6799e-37	0.0486558	0.375042	0.374781	0.0205637	0.124616	0.0514413	0.00490002	1	992.103	524.654
964	47.6385	0.106867	9.35675e-05	2.39351e-37	0.0487448	0.375008	0.374746	0.0205618	0.124604	0.0514362	0.00489956	1	992.009	524.257
965	47.6577	0.106897	9.35675e-05	2.13765e-37	0.0488338	0.374973	0.374711	0.0205598	0.124593	0.0514312	0.00489911	1	991.915	523.861
966	47.6769	0.106928	9.35675e-05	1.90907e-37	0.0489228	0.374938	0.374676	0.0205579	0.124581	0.0514261	0.00489866	1	991.821	523.465
967	47.6962	0.106958	9.35675e-05	1.70488e-37	0.0490118	0.374903	0.374641	0.020556	0.124569	0.051421	0.0048982	1	991.728	523.069
968	47.7154	0.106989	9.35675e-05	1.52248e-37	0.0491008	0.374868	0.374606	0.0205541	0.124557	0.051416	0.00489775	1	991.634	522.674
969	47.7346	0.107019	9.35675e-05	1.35955e-37	0.0491897	0.374833	0.374571	0.0205521	0.124546	0.0514109	0.00489729	1	991.54	522.279
970	47.7538	0.10705	9.35675e-05	1.21401e-37	0.0492787	0.374798	0.374536	0.0205502	0.124534	0.0514059	0.00489684	1	991.446	521.884
971	47.7731	0.10708	9.35675e-05	1.08401e-37	0.0493677	0.374764	0.374501	0.0205483	0.124522	0.0514008	0.00489638	1	991.353	521.49
972	47.7923	0.107111	9.35675e-05	9.67901e-38	0.0494566	0.374729	0.374466	0.0205464	0.124511	0.0513958	0.00489593	1	991.259	521.096
973	47.8115	0.107141	9.35675e-05	8.64199e-38	0.0495456	0.374694	0.374431	0.0205444	0.124499	0.0513907	0.00489547	1	991.165	520.702
974	47.8308	0.107172	9.35675e-05	7.71581e-38	0.0496345	0.374659	0.374396	0.0205425	0.124487	0.0513857	0.00489502	1	991.072	520.308
975	47.85	0.107202	9.35675e-05	6.88866e-38	0.0497234	0.374624	0.374361	0.0205406	0.124475	0.0513806	0.00489457	1	990.978	519.915
976	47.8692	0.107232	9.35675e-05	6.14998e-38	0.0498123	0.374589	0.374326	0.0205387	0.124464	0.0513756	0.00489411	1	990.884	519.522
977	47.8885	0.107263	9.35675e-05	5.49031e-38	0.0499012	0.374555	0.374291	0.0205368	0.124452	0.0513706	0.00489366	1	990.791	519.13
978	47.9077	0.107293	9.35675e-05	4.90124e-38	0.0499901	0.37452	0.374256	0.0205348	0.12444	0.0513655	0.0048932	1	990.697	518.737
979	47.9269	0.107323	9.35675e-05	4.37522e-38	0.050079	0.374485	0.374221	0.0205329	0.124429	0.0513605	0.00489275	1	990.604	518.345
980	47.9462	0.107353	9.35675e-05	3.90553e-38	0.0501679	0.37445	0.374186	0.020531	0.124417	0.0513555	0.00489229	1	990.51	517.953
981	47.9654	0.107384	9.35675e-05	3.48614e-38	0.0502568	0.374415	0.374151	0.0205291	0.124405	0.0513504	0.00489184	1	990.416	517.562
982	47.9846	0.107414	9.35675e-05	3.11168e-38	0.0503456	0.37438	0.374116	0.0205271	0.124393	0.0513454	0.00489139	1	990.323	517.171
983	48.0038	0.107444	0.000101106	2.77735e-38	0.0504417	0.374343	0.374079	0.0205251	0.124381	0.05134	0.00489089	1	990.222	516.776
984	48.0231	0.107474	0.000101106	2.47885e-38	0.0505377	0.374305	0.374041	0.020523	0.124368	0.0513346	0.0048904	1	990.121	516.382
985	48.0423	0.107504	0.000101106	2.21237e-38	0.0506337	0.374268	0.374003	0.0205209	0.124356	0.0513292	0.00488991	1	990.02	515.988
986	48.0615	0.107535	0.000101106	1.97446e-38	0.0507296	0.37423	0.373965	0.0205188	0.124343	0.0513238	0.00488942	1	989.919	515.594
987	48.0808	0.107565	0.000101106	1.76208e-38	0.0508256	0.374192	0.373928	0.0205168	0.12433	0.0513184	0.00488893	1	989.818	515.2
988	48.1	0.107595	0.000101106	1.57249e-38	0.0509216	0.374155	0.37389	0.0205147	0.124318	0.051313	0.00488844	1	989.717	514.807
989	48.1192	0.107625	0.000101106	1.40325e-38	0.0510176	0.374117	0.373852	0.0205126	0.124305	0.0513076	0.00488795	1	989.616	514.414
990	48.1385	0.107655	0.000101106	1.25218e-38	0.0511135	0.374079	0.373814	0.0205105	0.124292	0.0513022	0.00488746	1	989.515	514.022
991	48.1577	0.107685	0.000101106	1.11734e-38	0.0512094	0.374042	0.373777	0.0205085	0.12428	0.0512968	0.00488697	1	989.415	513.629
992	48.1769	0.107715	0.000101106	9.96988e-39	0.0513054	0.374004	0.373739	0.0205064	0.124267	0.0512914	0.00488648	1	989.314	513.237
993	48.1962	0.107745	0.000101106	8.89568e-39	0.0514013	0.373966	0.373701	0.0205043	0.124255	0.051286	0.00488598	1	989.213	512.845
994	48.2154	0.107775	0.000101106	7.93695e-39	0.0514972	0.373929	0.373664	0.0205022	0.124242	0.0512806	0.00488549	1	989.112	512.454
995	48.2346	0.107805	0.000101106	7.08131e-39	0.0515931	0.373891	0.373626	0.0205002	0.124229	0.0512752	0.004885	1	989.011	512.063
996	48.2538	0.107835	0.000101106	6.3177e-39	0.051689	0.373854	0.373588	0.0204981	0.124217	0.0512698	0.00488451	1	988.911	511.672
997	48.2731	0.107864	0.000101106	5.63624e-39	0.0517849	0.373816	0.37355	0.020496	0.124204	0.0512644	0.00488402	1	988.81	511.282
998	48.2923	0.107894	0.000101106	5.02813e-39	0.0518807	0.373778	0.373513	0.0204939	0.124192	0.0512591	0.00488353	1	988.709	510.892
999	48.3115	0.107924	0.000101106	4.48547e-39	0.0519766	0.373741	0.373475	0.0204919	0.124179	0.0512537	0.00488304	1	988.608	510.502
1000	48.3308	0.107954	0.000101106	4.00125e-39	0.0520724	0.373703	0.373437	0.0204898	0.124166	0.0512483	0.00488255	1	988.508	510.112
1001	48.35	0.107984	0.000101106	3.56918e-39	0.0521683	0.373666	0.3734	0.0204877	0.124154	0.0512429	0.00488206	1	988.407	509.723
1002	48.3692	0.108013	0.000101106	3.18366e-39	0.0522641	0.373628	0.373362	0.0204856	0.124141	0.0512376	0.00488157	1	988.306	509.334
1003	48.3885	0.108043	0.000101106	2.83969e-39	0.0523599	0.37359	0.373324	0.0204836	0.124129	0.0512322	0.00488108	1	988.206	508.945
1004	48.4077	0.108073	0.000101106	2.53279e-39	0.0524558	0.373553	0.373287	0.0204815	0.124116	0.0512268	0.00488059	1	988.105	508.557
1005	48.4269	0.108103	0.000101106	2.25899e-39	0.0525516	0.373515	0.373249	0.0204794	0.124103	0.0512215	0.0048801	1	988.004	508.169
1006	48.4462	0.108132	0.000101106	2.01472e-39	0.0526474	0.373478	0.373211	0.0204774	0.124091	0.0512161	0.00487961	1	987.904	507.781
1007	48.4654	0.108162	0.000101106	1.79681e-39	0.0527431	0.37344	0.373174	0.0204753	0.124078	0.0512107	0.00487912	1	987.803	507.393
1008	48.4846	0.108192	0.000101106	1.60241e-39	0.0528389	0.373402	0.373136	0.0204732	0.124066	0.0512054	0.00487863	1	987.702	507.006
1009	48.5038	0.108221	0.000101106	1.42899e-39	0.0529347	0.373365	0.373098	0.0204711	0.124053	0.0512	0.00487813	1	987.602	506.619
1010	48.5231	0.108251	0.000101106	1.2743e-39	0.0530304	0.373327	0.37306	0.0204691	0.12404	0.0511946	0.00487764	1	987.501	506.233
1011	48.5423	0.10828	0.000101106	1.13632e-39	0.0531262	0.37329	0.373023	0.020467	0.124028	0.0511893	0.00487715	1	987.401	505.846
1012	48.5615	0.10831	0.000101106	1.01325e-39	0.0532219	0.373252	0.372985	0.0204649	0.124015	0.0511839	0.00487666	1	987.3	505.46
1013	48.5808	0.108339	0.000101106	9.03471e-40	0.0533176	0.373215	0.372948	0.0204629	0.124003	0.0511786	0.00487617	1	987.2	505.075
1014	48.6	0.108369	0.000101106	8.05563e-40	0.0534133	0.373177	0.37291	0.0204608	0.12399	0.0511732	0.00487568	1	987.099	504.689
1015	48.6192	0.108398	0.000101106	7.18241e-40	0.0535091	0.373139	0.372872	0.0204587	0.123978	0.0511679	0.00487519	1	986.999	504.304
1016	48.6385	0.108428	0.000101106	6.40364e-40	0.0536048	0.373102	0.372835	0.0204567	0.123965	0.0511625	0.0048747	1	986.898	503.919
1017	48.6577	0.108457	0.000101106	5.70912e-40	0.0537004	0.373064	0.372797	0.0204546	0.123952	0.0511572	0.00487421	1	986.798	503.535
1018	48.6769	0.108487	0.000101106	5.08976e-40	0.0537961	0.373027	0.372759	0.0204525	0.12394	0.0511519	0.00487372	1	986.697	503.15
1019	48.6962	0.108516	0.000101106	4.53744e-40	0.0538918	0.372989	0.372722	0.0204505	0.123927	0.0511465	0.00487323	1	986.597	502.767
1020	48.7154	0.108545	0.000101106	4.04492e-40	0.0539874	0.372952	0.372684	0.0204484	0.123915	0.0511412	0.00487274	1	986.497	502.383
1021	48.7346	0.108575	0.000101106	3.60574e-40	0.0540831	0.372914	0.372646	0.0204463	0.123902	0.0511358	0.00487225	1	986.396	502
1022	48.7538	0.108604	0.000101106	3.21414e-40	0.0541787	0.372876	0.372609	0.0204442	0.12389	0.0511305	0.00487176	1	986.296	501.617
1023	48.7731	0.108633	0.000101106	2.86498e-40	0.0542744	0.372839	0.372571	0.0204422	0.123877	0.0511252	0.00487127	1	986.195	501.234
1024	48.7923	0.108663	0.000101106	2.55366e-40	0.05437	0.372801	0.372534	0.0204401	0.123864	0.0511198	0.00487078	1	986.095	500.851
1025	48.8115	0.108692	0.000101106	2.2761e-40	0.0544656	0.372764	0.372496	0.020438	0.123852	0.0511145	0.00487029	1	985.995	500.469
1026	48.8308	0.108721	0.000101106	2.02864e-40	0.0545612	0.372726	0.372458	0.020436	0.123839	0.0511092	0.0048698	1	985.894	500.087
1027	48.85	0.10875	0.000101106	1.80802e-40	0.0546568	0.372689	0.372421	0.0204339	0.123827	0.0511039	0.00486931	1	985.794	499.706
1028	48.8692	0.10878	0.000101106	1.61135e-40	0.0547524	0.372651	0.372383	0.0204318	0.123814	0.0510985	0.00486882	1	985.694	499.324
1029	48.8885	0.108809	0.000101106	1.43602e-40	0.0548479	0.372614	0.372345	0.0204298	0.123802	0.0510932	0.00486833	1	985.594	498.943
1030	48.9077	0.108838	0.000101106	1.27973e-40	0.0549435	0.372576	0.372308	0.0204277	0.123789	0.0510879	0.00486784	1	985.493	498.563
1031	48.9269	0.108867	0.000101106	1.14041e-40	0.055039	0.372539	0.37227	0.0204256	0.123776	0.0510826	0.00486735	1	985.393	498.182
1032	48.9462	0.108896	0.000101106	1.01622e-40	0.0551346	0.372501	0.372233	0.0204236	0.123764	0.0510773	0.00486686	1	985.293	497.802
1033	48.9654	0.108925	0.000101106	9.05527e-41	0.0552301	0.372464	0.372195	0.0204215	0.123751	0.0510719	0.00486637	1	985.193	497.422
1034	48.9846	0.108954	0.000101106	8.06866e-41	0.0553256	0.372426	0.372158	0.0204194	0.123739	0.0510666	0.00486588	1	985.093	497.043
1035	49.0038	0.108984	0.000110961	7.18931e-41	0.0554305	0.372385	0.372116	0.0204172	0.123725	0.0510608	0.00486535	1	984.983	496.659
1036	49.0231	0.109013	0.000110961	6.40558e-41	0.0555353	0.372344	0.372075	0.0204149	0.123711	0.051055	0.00486481	1	984.873	496.275
1037	49.0423	0.109042	0.000110961	5.70711e-41	0.0556401	0.372303	0.372034	0.0204126	0.123698	0.0510492	0.00486427	1	984.763	495.891
1038	49.0615	0.109071	0.000110961	5.08463e-41	0.0557448	0.372261	0.371993	0.0204104	0.123684	0.0510434	0.00486373	1	984.653	495.508
1039	49.0808	0.1091	0.000110961	4.5299e-41	0.0558496	0.37222	0.371951	0.0204081	0.12367	0.0510376	0.0048632	1	984.543	495.125
1040	49.1	0.109129	0.000110961	4.03556e-41	0.0559544	0.372179	0.37191	0.0204059	0.123656	0.0510318	0.00486266	1	984.433	494.743

## Sheet: Simulation
Average:	499759	551473	-51713.5	0.7774	0.2226
SD:	75920.7	70665.3	70640.6
	1488.02	1385.01	1384.53
	Completers	Non-Completers	Incremental	Cheapest?
	Costs	Costs	Costs	Completion	Non-Completion
Trial	498547	544300	-45752.8	1	0
1	474562	592203	-117641	1	0
2	476441	555409	-78968	1	0
3	543697	657305	-113608	1	0
4	363734	454143	-90408.8	1	0
5	398070	471581	-73511.1	1	0
6	471822	515719	-43896.3	1	0
7	415074	594495	-179420	1	0
8	499189	415692	83496.7	0	1
9	617422	525044	92377.6	0	1
10	450181	580426	-130245	1	0
11	404135	517500	-113365	1	0
12	520349	508983	11366.1	0	1
13	339976	428527	-88550.8	1	0
14	602028	506731	95296.2	0	1
15	655996	601945	54050.9	0	1
16	490604	553867	-63262.7	1	0
17	349355	481441	-132085	1	0
18	651200	617943	33257.2	0	1
19	449987	516703	-66716	1	0
20	605301	675726	-70424.4	1	0
21	439450	501335	-61884.5	1	0
22	453785	462345	-8560.45	1	0
23	432325	547521	-115195	1	0
24	411859	529159	-117299	1	0
25	533137	567650	-34512.6	1	0
26	442897	611873	-168976	1	0
27	492351	465724	26627.2	0	1
28	437696	494315	-56618.9	1	0
29	562602	560466	2136.14	0	1
30	582342	563039	19302.6	0	1
31	398857	525032	-126174	1	0
32	446869	560306	-113437	1	0
33	641626	722684	-81057.7	1	0
34	509566	567902	-58336	1	0
35	518323	549103	-30780.5	1	0
36	492492	615411	-122919	1	0
37	508728	592944	-84215.8	1	0
38	451503	454874	-3370.81	1	0
39	474225	597873	-123647	1	0
40	402758	499532	-96773.6	1	0
41	435813	654524	-218710	1	0
42	560096	657606	-97510.1	1	0
43	518607	496522	22084.9	0	1
44	447049	563274	-116225	1	0
45	650206	424384	225822	0	1
46	457727	517822	-60095.1	1	0
47	417096	510709	-93612.9	1	0
48	568570	548235	20334.8	0	1
49	592836	603903	-11067.6	1	0
50	475404	723760	-248356	1	0
51	465574	561411	-95836.1	1	0
52	447536	505320	-57784.5	1	0
53	443689	442172	1517.58	0	1
54	581498	523087	58411.2	0	1
55	523395	631632	-108237	1	0
56	478656	474458	4197.58	0	1
57	316357	458719	-142362	1	0
58	538949	522619	16329.2	0	1
59	607154	650479	-43324.9	1	0
60	504343	528588	-24244.9	1	0
61	397924	513955	-116031	1	0
62	578586	648379	-69793.1	1	0
63	525086	536566	-11479.8	1	0
64	437031	416514	20516.8	0	1
65	409171	575091	-165920	1	0
66	329159	400440	-71280.8	1	0
67	408163	444421	-36257.5	1	0
68	653592	662132	-8540.47	1	0
69	454721	689120	-234399	1	0
70	465492	602080	-136588	1	0
71	487447	469082	18365.1	0	1
72	304174	455930	-151756	1	0
73	358538	410561	-52023.6	1	0
74	512595	609404	-96808.9	1	0
75	482281	495040	-12759	1	0
76	374465	520414	-145949	1	0
77	466061	594661	-128600	1	0
78	547565	603561	-55996.4	1	0
79	534109	613623	-79513.8	1	0
80	396250	546065	-149814	1	0
81	819078	716058	103020	0	1
82	437810	573389	-135579	1	0
83	489774	491468	-1693.69	1	0
84	468856	473870	-5014.82	1	0
85	484983	531608	-46624.8	1	0
86	488096	539946	-51850	1	0
87	448302	552506	-104204	1	0
88	444583	455170	-10586.8	1	0
89	518784	585523	-66738.3	1	0
90	405358	556206	-150848	1	0
91	537922	552899	-14976.6	1	0
92	478575	557541	-78965.2	1	0
93	434253	530384	-96130.9	1	0
94	554825	637095	-82269.9	1	0
95	478662	528302	-49640	1	0
96	566391	529245	37145.4	0	1
97	517149	567402	-50252.7	1	0
98	553535	503616	49919.5	0	1
99	574082	605241	-31158.4	1	0
100	420596	528745	-108149	1	0
101	526233	578442	-52209.2	1	0
102	503622	557620	-53997.8	1	0
103	501270	656619	-155350	1	0
104	438337	535627	-97290.6	1	0
105	729959	684431	45528.3	0	1
106	567695	678441	-110747	1	0
107	508793	622108	-113315	1	0
108	478310	491918	-13608.2	1	0
109	703768	608739	95028.8	0	1
110	712903	759980	-47077.1	1	0
111	380625	553323	-172698	1	0
112	517197	542661	-25463.3	1	0
113	434464	467525	-33061.4	1	0
114	629860	528360	101501	0	1
115	628515	599358	29157	0	1
116	549664	574856	-25192.5	1	0
117	498426	601776	-103350	1	0
118	412938	458008	-45070.6	1	0
119	427008	545780	-118772	1	0
120	532482	546896	-14413.5	1	0
121	492065	665514	-173449	1	0
122	392984	469026	-76042.1	1	0
123	615130	623936	-8806	1	0
124	549496	578042	-28545.3	1	0
125	501335	529067	-27732.1	1	0
126	538780	547402	-8622.07	1	0
127	387197	598146	-210949	1	0
128	432056	516533	-84477	1	0
129	637118	522495	114623	0	1
130	558750	567231	-8481.67	1	0
131	434388	412305	22083.2	0	1
132	497470	582203	-84732.9	1	0
133	505009	565853	-60844.6	1	0
134	348037	501301	-153264	1	0
135	634952	550761	84191.3	0	1
136	445480	415240	30240.2	0	1
137	508951	590129	-81177.4	1	0
138	543054	580682	-37628	1	0
139	505757	570201	-64444.2	1	0
140	623624	676775	-53150.5	1	0
141	559315	675988	-116672	1	0
142	615455	650832	-35377.3	1	0
143	414767	479202	-64435.6	1	0
144	415477	473458	-57981.2	1	0
145	391084	456508	-65423.9	1	0
146	481616	590725	-109109	1	0
147	396571	462217	-65645.8	1	0
148	583001	534765	48236.2	0	1
149	434430	541695	-107265	1	0
150	452344	609536	-157192	1	0
151	458157	482895	-24738.5	1	0
152	390138	501795	-111657	1	0
153	525271	596610	-71338.6	1	0
154	512694	556715	-44020.4	1	0
155	508091	598587	-90495.5	1	0
156	462907	559782	-96875.4	1	0
157	598047	620901	-22853.8	1	0
158	457898	606105	-148207	1	0
159	497177	509287	-12110.9	1	0
160	523191	475189	48001.8	0	1
161	533668	654008	-120340	1	0
162	560193	639131	-78937.9	1	0
163	412999	497631	-84632	1	0
164	474666	566186	-91519.8	1	0
165	448252	546105	-97852.4	1	0
166	633408	591260	42147.2	0	1
167	520162	532313	-12150.6	1	0
168	517541	640394	-122853	1	0
169	421219	537220	-116000	1	0
170	383885	510888	-127003	1	0
171	644607	645926	-1319.15	1	0
172	493554	527274	-33720.5	1	0
173	484628	616852	-132223	1	0
174	453450	539770	-86320	1	0
175	635212	678457	-43245.4	1	0
176	483128	505244	-22116.2	1	0
177	557464	572533	-15068.9	1	0
178	480204	489679	-9474.64	1	0
179	571043	518174	52868.2	0	1
180	458340	471993	-13653.3	1	0
181	450334	482654	-32320	1	0
182	473091	596017	-122926	1	0
183	493799	460565	33233.7	0	1
184	551912	539202	12710.3	0	1
185	463627	480967	-17340.5	1	0
186	440931	494272	-53340.8	1	0
187	651751	739574	-87823.2	1	0
188	584066	502565	81500.8	0	1
189	436272	650041	-213769	1	0
190	448098	548041	-99942.3	1	0
191	437128	465270	-28142.1	1	0
192	456982	466395	-9413.35	1	0
193	468851	444928	23922.9	0	1
194	477102	557814	-80712	1	0
195	478663	529052	-50389.7	1	0
196	513972	539490	-25517.4	1	0
197	416293	504875	-88582.8	1	0
198	539569	511058	28511.1	0	1
199	629737	553405	76331.7	0	1
200	468858	530105	-61247.2	1	0
201	512554	519994	-7440.31	1	0
202	506899	619575	-112676	1	0
203	590021	562406	27614.4	0	1
204	475415	530176	-54761.1	1	0
205	398384	525540	-127156	1	0
206	441535	536845	-95310.1	1	0
207	456985	521547	-64562.4	1	0
208	573805	562731	11073.6	0	1
209	488022	457002	31020.1	0	1
210	487726	467454	20272.6	0	1
211	410439	479403	-68963.2	1	0
212	505919	502838	3081.16	0	1
213	601663	577768	23895.1	0	1
214	488928	478425	10503	0	1
215	505442	548590	-43148.7	1	0
216	497661	529361	-31700.1	1	0
217	442989	469684	-26694.9	1	0
218	488640	492630	-3990.59	1	0
219	394031	455628	-61597.6	1	0
220	413700	550219	-136519	1	0
221	442451	442685	-233.94	1	0
222	471976	549134	-77158.1	1	0
223	616830	598327	18503	0	1
224	386986	478482	-91495.8	1	0
225	387095	621086	-233991	1	0
226	559673	580063	-20390.3	1	0
227	484605	491864	-7258.83	1	0
228	496974	505088	-8114.42	1	0
229	434061	559104	-125042	1	0
230	504383	529090	-24706.6	1	0
231	577609	683987	-106378	1	0
232	400998	497244	-96246.2	1	0
233	450786	506431	-55645.1	1	0
234	513756	583024	-69268.1	1	0
235	532997	579637	-46640.2	1	0
236	665742	471866	193876	0	1
237	631821	692617	-60796.3	1	0
238	474114	590539	-116425	1	0
239	322934	349495	-26560.1	1	0
240	329528	387600	-58071	1	0
241	498334	534149	-35814.5	1	0
242	535186	487679	47507	0	1
243	481964	507962	-25998.6	1	0
244	490930	498122	-7192.71	1	0
245	455643	439986	15657.1	0	1
246	545393	583051	-37658.7	1	0
247	332758	380950	-48192.4	1	0
248	477319	539936	-62616.7	1	0
249	378597	518545	-139949	1	0
250	420923	605254	-184330	1	0
251	440175	590989	-150813	1	0
252	539544	563746	-24201.9	1	0
253	477615	542504	-64889.2	1	0
254	488645	477953	10691.8	0	1
255	542094	617434	-75339.3	1	0
256	610636	640072	-29436.8	1	0
257	415354	546738	-131384	1	0
258	476624	559204	-82580	1	0
259	424159	487176	-63016.9	1	0
260	508421	535576	-27155	1	0
261	477447	630523	-153076	1	0
262	554352	533865	20487.1	0	1
263	442691	545137	-102446	1	0
264	598867	586588	12279.5	0	1
265	544189	537825	6363.29	0	1
266	498109	503482	-5373.21	1	0
267	526667	518974	7693.8	0	1
268	479357	598872	-119514	1	0
269	531534	567537	-36002.5	1	0
270	701428	728377	-26949.4	1	0
271	621854	566290	55563.3	0	1
272	435744	546946	-111202	1	0
273	486641	584185	-97544.2	1	0
274	449567	649369	-199802	1	0
275	450848	509599	-58750.8	1	0
276	434188	533076	-98888.1	1	0
277	504367	384475	119892	0	1
278	653145	623240	29905.2	0	1
279	455959	621078	-165119	1	0
280	408751	533975	-125224	1	0
281	491343	605074	-113731	1	0
282	406451	560955	-154504	1	0
283	446447	530172	-83725	1	0
284	438845	506937	-68091.2	1	0
285	605528	571546	33982.1	0	1
286	408062	424284	-16222.3	1	0
287	595331	646417	-51086.5	1	0
288	457491	500465	-42974.2	1	0
289	522088	670296	-148208	1	0
290	771393	779254	-7860.55	1	0
291	529315	617825	-88510.6	1	0
292	286260	474526	-188266	1	0
293	519978	619527	-99549	1	0
294	542416	640528	-98111.8	1	0
295	532539	557696	-25156.6	1	0
296	484382	613005	-128622	1	0
297	478283	504751	-26467.7	1	0
298	486322	475954	10368.5	0	1
299	425389	495849	-70460.4	1	0
300	510144	518204	-8059.68	1	0
301	435780	447151	-11370.1	1	0
302	517576	704711	-187134	1	0
303	409924	542711	-132786	1	0
304	486457	611064	-124607	1	0
305	451191	553803	-102612	1	0
306	586571	666420	-79848.5	1	0
307	427357	465821	-38463.8	1	0
308	459103	525304	-66200.7	1	0
309	420067	506032	-85964.6	1	0
310	536379	650168	-113789	1	0
311	586648	752887	-166240	1	0
312	544751	486822	57929.4	0	1
313	601301	636357	-35056.2	1	0
314	446009	534109	-88100.3	1	0
315	348995	477820	-128825	1	0
316	481741	552773	-71032.2	1	0
317	518953	620585	-101632	1	0
318	485092	567788	-82696.5	1	0
319	551529	623952	-72422.8	1	0
320	403211	487886	-84674.7	1	0
321	743278	629234	114044	0	1
322	413834	500006	-86171.9	1	0
323	367345	491579	-124234	1	0
324	394944	604312	-209367	1	0
325	395274	400416	-5142.12	1	0
326	447022	556599	-109577	1	0
327	429443	560284	-130842	1	0
328	480560	469208	11351.7	0	1
329	447801	605016	-157215	1	0
330	460255	526371	-66116.4	1	0
331	542799	677062	-134263	1	0
332	453912	581316	-127404	1	0
333	422126	485636	-63510.7	1	0
334	580490	529336	51153.7	0	1
335	497425	506259	-8833.99	1	0
336	561940	718171	-156230	1	0
337	546114	570370	-24255.6	1	0
338	579145	564819	14325.7	0	1
339	602166	663302	-61135.2	1	0
340	529385	591665	-62280.3	1	0
341	540561	642604	-102042	1	0
342	461560	693753	-232193	1	0
343	461197	506644	-45446.7	1	0
344	486519	582506	-95986.5	1	0
345	507561	534503	-26942.1	1	0
346	668838	685528	-16690.5	1	0
347	546378	476226	70151.7	0	1
348	549558	538712	10846.4	0	1
349	568060	554661	13398.8	0	1
350	561061	524098	36962.6	0	1
351	463762	613988	-150225	1	0
352	534432	619730	-85298.4	1	0
353	458273	652407	-194134	1	0
354	387802	468109	-80307	1	0
355	629360	601936	27424.1	0	1
356	478828	524043	-45215.4	1	0
357	451764	507749	-55985.6	1	0
358	515631	529206	-13575.5	1	0
359	629518	598245	31272.8	0	1
360	532192	548369	-16177.2	1	0
361	491385	565763	-74378.1	1	0
362	655510	633433	22077.1	0	1
363	534762	622647	-87884.9	1	0
364	457303	504494	-47191.6	1	0
365	384414	478138	-93723.4	1	0
366	570667	523113	47553.9	0	1
367	633974	613372	20601.7	0	1
368	441860	432846	9014.45	0	1
369	542463	572885	-30422.3	1	0
370	366711	418550	-51838.4	1	0
371	460938	527736	-66797.8	1	0
372	457546	614070	-156523	1	0
373	493235	630362	-137127	1	0
374	444697	504506	-59808.6	1	0
375	493883	541808	-47924.9	1	0
376	570442	494818	75623.9	0	1
377	442981	492344	-49362.5	1	0
378	386433	574107	-187674	1	0
379	560475	583506	-23031.1	1	0
380	519684	494798	24885.7	0	1
381	491808	601316	-109508	1	0
382	621186	733217	-112031	1	0
383	507776	522156	-14380.7	1	0
384	553781	639051	-85269.6	1	0
385	518274	556021	-37747.2	1	0
386	460960	418360	42599.9	0	1
387	477976	603827	-125851	1	0
388	412352	455568	-43216	1	0
389	461742	482581	-20838.4	1	0
390	461458	571619	-110161	1	0
391	529055	685346	-156291	1	0
392	568415	576605	-8190.47	1	0
393	490808	469112	21695.7	0	1
394	524908	514203	10704.9	0	1
395	472647	544832	-72184.2	1	0
396	415907	431909	-16002.1	1	0
397	466737	563619	-96881.8	1	0
398	610886	602580	8305.21	0	1
399	556447	560049	-3601.73	1	0
400	514751	682131	-167381	1	0
401	448020	643700	-195680	1	0
402	483639	513414	-29775	1	0
403	598357	687834	-89477.1	1	0
404	442516	388043	54472.9	0	1
405	465913	497298	-31385.2	1	0
406	448495	485120	-36624.9	1	0
407	501169	485964	15205.7	0	1
408	462500	539449	-76949.1	1	0
409	556969	506920	50049	0	1
410	642377	427128	215249	0	1
411	431172	569388	-138216	1	0
412	460243	575328	-115086	1	0
413	550078	524877	25200.5	0	1
414	497335	568969	-71633.7	1	0
415	470073	556325	-86251.5	1	0
416	469090	541590	-72500.7	1	0
417	531836	601565	-69729	1	0
418	473855	544472	-70617.3	1	0
419	436876	527422	-90545.9	1	0
420	405546	476304	-70757.8	1	0
421	323522	385253	-61730.4	1	0
422	567840	654052	-86211.6	1	0
423	554241	610122	-55881.8	1	0
424	506652	517318	-10665.6	1	0
425	510683	606503	-95820.4	1	0
426	544857	589788	-44931.6	1	0
427	457935	544120	-86185.6	1	0
428	593318	564284	29034.7	0	1
429	487791	500961	-13170.2	1	0
430	536203	631418	-95214.7	1	0
431	473732	453426	20305.5	0	1
432	527752	589571	-61818.8	1	0
433	453068	550328	-97260	1	0
434	459771	409011	50760.2	0	1
435	487102	471581	15521.3	0	1
436	408108	515039	-106931	1	0
437	423893	519534	-95641.6	1	0
438	476920	648188	-171268	1	0
439	485668	510110	-24441.8	1	0
440	498572	558621	-60049.9	1	0
441	444290	572705	-128415	1	0
442	511774	487386	24388.5	0	1
443	490541	489318	1223.17	0	1
444	499771	503296	-3525.67	1	0
445	557713	504701	53011.9	0	1
446	530966	538041	-7075.24	1	0
447	750096	781064	-30967.2	1	0
448	760196	635260	124936	0	1
449	625992	537167	88824.8	0	1
450	703604	636987	66617.6	0	1
451	413720	524345	-110625	1	0
452	490804	487719	3085.1	0	1
453	461994	507761	-45766.9	1	0
454	433638	567564	-133926	1	0
455	448916	449266	-350.343	1	0
456	440480	598349	-157869	1	0
457	476778	437095	39682.5	0	1
458	527207	626718	-99510.8	1	0
459	545676	643200	-97524	1	0
460	474425	701392	-226967	1	0
461	562067	601753	-39686.1	1	0
462	475682	478978	-3296.65	1	0
463	425327	415399	9928.44	0	1
464	448431	506454	-58023.2	1	0
465	454846	497480	-42634.4	1	0
466	595559	550018	45541.3	0	1
467	398100	437843	-39743.2	1	0
468	581990	531837	50153.5	0	1
469	556143	590595	-34451.8	1	0
470	622867	777052	-154186	1	0
471	514552	608476	-93923.4	1	0
472	424440	484647	-60206.6	1	0
473	485053	595776	-110723	1	0
474	415541	513379	-97837.4	1	0
475	602864	496385	106479	0	1
476	542834	449187	93647.1	0	1
477	417446	501139	-83692.7	1	0
478	525337	558772	-33435.1	1	0
479	435410	429333	6077.56	0	1
480	415813	524352	-108539	1	0
481	478440	529434	-50993.9	1	0
482	477802	540522	-62719.2	1	0
483	429264	442396	-13132	1	0
484	619663	506333	113330	0	1
485	472492	669627	-197135	1	0
486	477118	486125	-9007.64	1	0
487	536956	628424	-91468.2	1	0
488	527268	518520	8747.91	0	1
489	582034	562407	19627	0	1
490	702082	605553	96528.9	0	1
491	533737	621783	-88046	1	0
492	577026	508557	68468.9	0	1
493	445351	545633	-100281	1	0
494	398629	579794	-181165	1	0
495	604776	577667	27109.5	0	1
496	533975	517056	16918.7	0	1
497	462612	496505	-33892.4	1	0
498	521992	539842	-17849.9	1	0
499	522881	647877	-124996	1	0
500	496571	582699	-86128.2	1	0
501	541108	620979	-79871	1	0
502	538177	520654	17523.2	0	1
503	516625	614055	-97429.7	1	0
504	647286	642020	5266.11	0	1
505	540895	627648	-86753.2	1	0
506	422586	567048	-144462	1	0
507	408368	510180	-101812	1	0
508	443561	569210	-125649	1	0
509	490787	587920	-97133.1	1	0
510	464435	540085	-75649.8	1	0
511	533316	503986	29329.5	0	1
512	566633	574618	-7985.68	1	0
513	365305	474581	-109276	1	0
514	416106	528434	-112328	1	0
515	440785	460325	-19539.2	1	0
516	433788	524444	-90656.5	1	0
517	835038	752200	82837.9	0	1
518	477109	605736	-128627	1	0
519	504675	503275	1399.42	0	1
520	493062	534091	-41029.1	1	0
521	430949	442585	-11635.6	1	0
522	563821	521114	42707.2	0	1
523	561597	561978	-381.207	1	0
524	506821	487445	19376.3	0	1
525	514898	550408	-35510.4	1	0
526	400490	468642	-68152.1	1	0
527	460290	501221	-40931.2	1	0
528	549118	644376	-95257.9	1	0
529	484077	542900	-58823.1	1	0
530	471905	565372	-93467.4	1	0
531	423059	465133	-42074.2	1	0
532	529002	605292	-76289.3	1	0
533	465615	451568	14047.7	0	1
534	444758	519050	-74292	1	0
535	469608	622025	-152417	1	0
536	472019	518874	-46854.4	1	0
537	575889	533595	42294.7	0	1
538	559286	561451	-2164.71	1	0
539	669512	597400	72112.6	0	1
540	678754	693821	-15067.3	1	0
541	535058	506262	28796.7	0	1
542	355581	401457	-45876	1	0
543	555024	627853	-72829.5	1	0
544	558568	579970	-21401	1	0
545	536676	526454	10222.6	0	1
546	456065	547915	-91849.8	1	0
547	466053	601030	-134977	1	0
548	616129	643251	-27122	1	0
549	495808	485789	10019.5	0	1
550	397298	491908	-94609.1	1	0
551	478726	489240	-10513.5	1	0
552	511342	567567	-56225.8	1	0
553	724436	643440	80996.6	0	1
554	510177	663197	-153020	1	0
555	419550	485714	-66164.1	1	0
556	594397	578222	16175.3	0	1
557	500827	492313	8513.84	0	1
558	519959	637891	-117932	1	0
559	419727	469258	-49530.6	1	0
560	541383	578410	-37026.6	1	0
561	697082	521845	175237	0	1
562	513837	587144	-73307.4	1	0
563	556079	628460	-72381.3	1	0
564	532458	683463	-151005	1	0
565	490391	511291	-20899.5	1	0
566	570696	651776	-81079.9	1	0
567	515241	457978	57263.3	0	1
568	461921	586862	-124941	1	0
569	359220	449937	-90717.1	1	0
570	560448	602032	-41583.9	1	0
571	450455	569390	-118935	1	0
572	473066	512105	-39039.7	1	0
573	552643	592981	-40338	1	0
574	606652	527817	78835.6	0	1
575	472025	545990	-73964.9	1	0
576	477636	530667	-53031.3	1	0
577	576756	673248	-96492.3	1	0
578	436046	557318	-121272	1	0
579	467260	451397	15862.6	0	1
580	482900	570470	-87570.5	1	0
581	541908	575508	-33599.3	1	0
582	449219	553916	-104698	1	0
583	487416	481765	5651.26	0	1
584	440820	493043	-52222.9	1	0
585	581039	543255	37784.1	0	1
586	405602	491088	-85486	1	0
587	430193	514354	-84161.1	1	0
588	533326	567358	-34032.1	1	0
589	510959	564022	-53063.5	1	0
590	531421	625286	-93865	1	0
591	462052	532866	-70814.2	1	0
592	507029	517984	-10954.6	1	0
593	336471	497600	-161129	1	0
594	501109	563739	-62630.1	1	0
595	366626	502114	-135489	1	0
596	538452	529067	9384.48	0	1
597	545946	559246	-13299.6	1	0
598	468496	599864	-131368	1	0
599	476909	586297	-109389	1	0
600	482977	423692	59284.9	0	1
601	392535	426287	-33752	1	0
602	472402	507583	-35180.6	1	0
603	567990	556146	11843.1	0	1
604	597966	546528	51438	0	1
605	482746	520931	-38185.1	1	0
606	497585	659839	-162254	1	0
607	520996	575956	-54960.5	1	0
608	428125	493769	-65644	1	0
609	457825	543862	-86036.2	1	0
610	589477	592064	-2587.11	1	0
611	523399	768576	-245177	1	0
612	589791	541003	48788.3	0	1
613	637481	577434	60046.5	0	1
614	413608	545150	-131541	1	0
615	497349	443978	53370.3	0	1
616	445095	543456	-98360.4	1	0
617	460623	504636	-44013	1	0
618	573944	697330	-123386	1	0
619	487865	467801	20063.8	0	1
620	437939	503495	-65555.8	1	0
621	674663	605114	69548.6	0	1
622	446066	424283	21783.3	0	1
623	576681	758028	-181347	1	0
624	597149	683031	-85881.3	1	0
625	430572	640690	-210118	1	0
626	437496	539690	-102195	1	0
627	505334	530128	-24794.6	1	0
628	395821	517460	-121639	1	0
629	549879	642230	-92351.7	1	0
630	638803	580755	58048.1	0	1
631	503487	543679	-40192.7	1	0
632	429868	430378	-509.641	1	0
633	441593	513161	-71567.9	1	0
634	534887	519548	15338.9	0	1
635	514165	529343	-15177.9	1	0
636	506994	538735	-31741.7	1	0
637	509038	577179	-68141.3	1	0
638	434765	433979	785.988	0	1
639	689163	645073	44090.1	0	1
640	417011	483631	-66619.5	1	0
641	409464	427186	-17722.2	1	0
642	455720	475018	-19297.5	1	0
643	399311	432732	-33420.5	1	0
644	445536	491343	-45806.5	1	0
645	491969	591879	-99910.1	1	0
646	504949	448955	55994.6	0	1
647	455183	579589	-124406	1	0
648	534574	565211	-30637	1	0
649	489598	591130	-101532	1	0
650	497813	540507	-42694.5	1	0
651	437601	548996	-111395	1	0
652	556504	583626	-27122	1	0
653	505283	469686	35597	0	1
654	486135	511769	-25633.6	1	0
655	400548	495871	-95322.5	1	0
656	467449	505521	-38071.8	1	0
657	579003	556468	22535.1	0	1
658	522780	646674	-123894	1	0
659	399795	515625	-115830	1	0
660	629790	572759	57031.2	0	1
661	435595	576613	-141019	1	0
662	527433	640550	-113117	1	0
663	629523	593868	35655	0	1
664	393459	547293	-153834	1	0
665	437360	583467	-146107	1	0
666	602147	486716	115432	0	1
667	485231	502902	-17671.5	1	0
668	562779	507558	55221	0	1
669	381431	407785	-26353.9	1	0
670	402751	488548	-85797.1	1	0
671	367788	406091	-38303.2	1	0
672	727352	829286	-101934	1	0
673	500685	549544	-48858.4	1	0
674	567284	530294	36990.6	0	1
675	371563	581832	-210269	1	0
676	390503	469043	-78540.1	1	0
677	513460	659737	-146277	1	0
678	618150	572818	45331.5	0	1
679	442311	519575	-77264.2	1	0
680	536760	525771	10989.7	0	1
681	621405	640129	-18723.6	1	0
682	525445	678682	-153237	1	0
683	534450	499445	35004.7	0	1
684	524748	739278	-214531	1	0
685	387134	418542	-31407.5	1	0
686	524937	604888	-79951.8	1	0
687	341502	430577	-89074.8	1	0
688	516843	590131	-73288.7	1	0
689	570327	550473	19853.3	0	1
690	516816	564741	-47924.6	1	0
691	485792	602467	-116675	1	0
692	661078	565759	95318.8	0	1
693	607025	580544	26481.5	0	1
694	494611	539108	-44496.4	1	0
695	488931	567172	-78240.1	1	0
696	393037	433633	-40595.3	1	0
697	479463	469806	9657.15	0	1
698	499011	565902	-66890.6	1	0
699	507684	542231	-34546.8	1	0
700	534336	548543	-14206.4	1	0
701	489375	529069	-39694	1	0
702	338644	386419	-47774.7	1	0
703	519347	573209	-53862	1	0
704	523844	504486	19357.4	0	1
705	588402	540074	48328.2	0	1
706	481917	542983	-61066	1	0
707	479626	540655	-61029.5	1	0
708	602240	618334	-16094.7	1	0
709	397578	464699	-67121.3	1	0
710	479048	611530	-132482	1	0
711	572361	549491	22870	0	1
712	486413	547979	-61565.6	1	0
713	430186	557533	-127347	1	0
714	571529	643027	-71497.6	1	0
715	533029	608672	-75642.7	1	0
716	447244	444859	2385.16	0	1
717	449947	481337	-31390.4	1	0
718	450448	486164	-35715.6	1	0
719	471756	565102	-93346.2	1	0
720	511514	625622	-114109	1	0
721	554528	486501	68026.3	0	1
722	491187	566949	-75762.3	1	0
723	387771	537640	-149869	1	0
724	423638	492765	-69126.9	1	0
725	558703	638022	-79319	1	0
726	488367	614739	-126373	1	0
727	476159	616967	-140807	1	0
728	403886	564891	-161005	1	0
729	513017	645281	-132263	1	0
730	527125	562622	-35497.1	1	0
731	516082	541508	-25425.5	1	0
732	424807	484667	-59860.2	1	0
733	398402	489252	-90849.2	1	0
734	483188	648572	-165384	1	0
735	390822	400793	-9971.13	1	0
736	567066	485742	81323.7	0	1
737	402098	498371	-96273.3	1	0
738	475139	456337	18802.5	0	1
739	528014	558866	-30852.6	1	0
740	418996	565631	-146635	1	0
741	541535	491043	50492	0	1
742	441011	489312	-48301.4	1	0
743	529505	529326	178.346	0	1
744	459293	542451	-83157.5	1	0
745	520763	603844	-83080.9	1	0
746	455089	533795	-78706.1	1	0
747	680806	567038	113768	0	1
748	488613	531825	-43212.3	1	0
749	560015	658638	-98622.7	1	0
750	623304	522615	100689	0	1
751	555275	535740	19534.9	0	1
752	397615	486017	-88401.3	1	0
753	457322	591262	-133940	1	0
754	480932	571280	-90347.8	1	0
755	494384	591734	-97349.9	1	0
756	451550	544062	-92511.7	1	0
757	505242	562846	-57603.6	1	0
758	511779	489907	21871.3	0	1
759	562612	627282	-64670	1	0
760	518338	507735	10602.9	0	1
761	401289	457852	-56562.3	1	0
762	452713	546314	-93601.9	1	0
763	565037	548826	16210.9	0	1
764	533976	573830	-39853.3	1	0
765	495143	598280	-103138	1	0
766	515424	559852	-44427.5	1	0
767	436120	429475	6645.22	0	1
768	513669	499088	14581.8	0	1
769	546104	507741	38363.3	0	1
770	481067	605516	-124449	1	0
771	374326	455272	-80946.4	1	0
772	453979	483455	-29475.3	1	0
773	652807	631777	21029.4	0	1
774	559659	551289	8369.13	0	1
775	454177	465227	-11050.1	1	0
776	515646	556976	-41329.5	1	0
777	372103	517827	-145724	1	0
778	513041	587437	-74395.6	1	0
779	550033	639552	-89518.4	1	0
780	626328	596932	29395.7	0	1
781	449869	491804	-41934.6	1	0
782	480534	582280	-101746	1	0
783	637154	662526	-25372.7	1	0
784	586599	512621	73977.8	0	1
785	519950	532551	-12600.5	1	0
786	616344	663228	-46883.7	1	0
787	552945	601887	-48942.4	1	0
788	556751	538217	18534.1	0	1
789	460565	586944	-126379	1	0
790	540260	683098	-142839	1	0
791	419226	464002	-44775.8	1	0
792	448377	550806	-102429	1	0
793	505276	650214	-144938	1	0
794	533587	529121	4466.15	0	1
795	453483	594855	-141372	1	0
796	598406	595900	2506.23	0	1
797	380383	543297	-162914	1	0
798	445298	563618	-118320	1	0
799	510820	417704	93116.5	0	1
800	542857	578052	-35195.2	1	0
801	453949	558151	-104202	1	0
802	471398	506426	-35027.7	1	0
803	438519	510578	-72059.4	1	0
804	525059	527405	-2346.1	1	0
805	464087	522534	-58447.3	1	0
806	412338	443425	-31087.3	1	0
807	486917	504707	-17790.2	1	0
808	445443	466132	-20689.1	1	0
809	569797	630938	-61140.8	1	0
810	683764	603618	80146	0	1
811	437700	492007	-54306.5	1	0
812	423868	604833	-180964	1	0
813	469324	527979	-58655.4	1	0
814	341549	462905	-121356	1	0
815	503336	520636	-17300.5	1	0
816	580220	561743	18476.5	0	1
817	397675	529766	-132091	1	0
818	484590	609841	-125252	1	0
819	500320	517168	-16847.4	1	0
820	451495	508991	-57496	1	0
821	525389	503606	21783.4	0	1
822	518004	423051	94952.2	0	1
823	362525	470579	-108053	1	0
824	505911	564131	-58219.9	1	0
825	547876	656650	-108775	1	0
826	527507	517438	10068.7	0	1
827	457344	529301	-71956.5	1	0
828	380792	471090	-90298.5	1	0
829	479221	580274	-101053	1	0
830	408491	491407	-82916.2	1	0
831	425581	497247	-71666.2	1	0
832	405413	473327	-67913.4	1	0
833	538933	511654	27279.3	0	1
834	530005	586657	-56652	1	0
835	588075	574742	13332.9	0	1
836	509887	623716	-113830	1	0
837	538242	582389	-44147.8	1	0
838	688342	559316	129026	0	1
839	530855	425876	104980	0	1
840	467570	687542	-219972	1	0
841	591301	533059	58242.4	0	1
842	504215	466765	37450.6	0	1
843	456107	600777	-144670	1	0
844	387670	462363	-74692.8	1	0
845	419710	515496	-95785.3	1	0
846	570936	546314	24622.4	0	1
847	490977	634596	-143619	1	0
848	413521	491543	-78022.8	1	0
849	527125	593684	-66559.4	1	0
850	596921	537688	59233	0	1
851	459409	520535	-61125.9	1	0
852	432915	503933	-71018.9	1	0
853	474349	505307	-30958	1	0
854	365272	527637	-162366	1	0
855	501559	689487	-187927	1	0
856	440727	483284	-42557.1	1	0
857	406478	446999	-40521.3	1	0
858	467396	556384	-88987.8	1	0
859	513016	510750	2266	0	1
860	474295	574371	-100076	1	0
861	503428	498585	4842.72	0	1
862	413216	511577	-98360.7	1	0
863	482891	569867	-86975.8	1	0
864	549059	521898	27161	0	1
865	394073	493716	-99643.3	1	0
866	520674	569261	-48586.7	1	0
867	390184	557163	-166979	1	0
868	551845	560213	-8368.42	1	0
869	662757	519812	142945	0	1
870	478965	602401	-123436	1	0
871	438133	531320	-93186.7	1	0
872	422500	641027	-218527	1	0
873	477950	466943	11006.5	0	1
874	590856	534768	56087.4	0	1
875	562318	567278	-4960.43	1	0
876	488835	590389	-101554	1	0
877	556029	541497	14531.5	0	1
878	495414	549596	-54182.1	1	0
879	446335	409965	36369.9	0	1
880	415904	477160	-61255.6	1	0
881	577696	624081	-46385.3	1	0
882	514653	460135	54518.1	0	1
883	434096	504980	-70884.1	1	0
884	410620	512113	-101493	1	0
885	331301	449642	-118341	1	0
886	411060	425895	-14835.4	1	0
887	634919	671548	-36628.8	1	0
888	552660	477299	75361	0	1
889	517868	709249	-191381	1	0
890	657176	619556	37620	0	1
891	454609	622855	-168247	1	0
892	486545	491327	-4782.79	1	0
893	705816	705086	729.811	0	1
894	470695	597025	-126330	1	0
895	430587	629051	-198463	1	0
896	625416	548580	76835.8	0	1
897	560319	615449	-55129.5	1	0
898	463189	468139	-4950.39	1	0
899	446982	606634	-159652	1	0
900	469288	504551	-35263	1	0
901	484088	405272	78816	0	1
902	542540	445872	96668.2	0	1
903	534790	522245	12545.4	0	1
904	394775	421471	-26696.2	1	0
905	506203	623275	-117073	1	0
906	517488	579236	-61748	1	0
907	452410	519867	-67456.6	1	0
908	521948	528067	-6119.51	1	0
909	597436	579931	17504.6	0	1
910	542747	536375	6371.64	0	1
911	450282	549792	-99510.3	1	0
912	540565	609456	-68891.4	1	0
913	442899	640824	-197925	1	0
914	432761	547331	-114569	1	0
915	406670	551276	-144606	1	0
916	563041	571365	-8323.83	1	0
917	554181	451607	102575	0	1
918	442457	446950	-4492.75	1	0
919	507150	493583	13566.6	0	1
920	453605	575146	-121541	1	0
921	393191	497298	-104107	1	0
922	520185	436051	84133.8	0	1
923	484266	562352	-78086.9	1	0
924	482219	566324	-84104.4	1	0
925	499841	573107	-73265.6	1	0
926	474990	631776	-156786	1	0
927	427155	426237	917.925	0	1
928	488200	661807	-173607	1	0
929	345592	437028	-91435.7	1	0
930	487669	534706	-47037.5	1	0
931	591938	671312	-79374.1	1	0
932	519150	553348	-34198.2	1	0
933	581743	661934	-80190.8	1	0
934	539934	614018	-74083.8	1	0
935	499593	568811	-69217.7	1	0
936	605433	557665	47768.6	0	1
937	572621	571218	1403.42	0	1
938	550587	489538	61049.1	0	1
939	433387	514396	-81009	1	0
940	478781	461778	17002.4	0	1
941	435216	561441	-126225	1	0
942	465251	559585	-94333.9	1	0
943	372299	383540	-11240.9	1	0
944	537920	519991	17928.8	0	1
945	563071	543324	19747.1	0	1
946	478429	572966	-94536.9	1	0
947	621002	564488	56514.1	0	1
948	492574	579356	-86782.1	1	0
949	626815	695821	-69005.9	1	0
950	549492	532256	17236.8	0	1
951	545837	571032	-25195.1	1	0
952	445405	507957	-62552	1	0
953	412313	488562	-76248.9	1	0
954	597997	519245	78752	0	1
955	464567	593591	-129024	1	0
956	398366	479790	-81423.6	1	0
957	500074	535996	-35921.2	1	0
958	538838	644398	-105559	1	0
959	546799	642711	-95911.4	1	0
960	502952	470127	32824.6	0	1
961	452109	438303	13806.6	0	1
962	410746	532953	-122207	1	0
963	554263	646598	-92334.8	1	0
964	485082	556289	-71206.5	1	0
965	392936	509462	-116525	1	0
966	558151	607282	-49130.4	1	0
967	607377	517255	90121.4	0	1
968	532382	532947	-565.422	1	0
969	541692	574844	-33151.9	1	0
970	403490	441243	-37753.2	1	0
971	589414	618998	-29583.5	1	0
972	537726	556339	-18613.2	1	0
973	485911	543801	-57889.1	1	0
974	497619	550342	-52722.6	1	0
975	611760	545619	66140.8	0	1
976	442381	499037	-56655.5	1	0
977	529062	661489	-132427	1	0
978	522597	538637	-16040.3	1	0
979	377117	507158	-130041	1	0
980	543940	608445	-64505.2	1	0
981	613001	643192	-30190.6	1	0
982	444261	496197	-51935.8	1	0
983	484647	555937	-71289.9	1	0
984	457156	586190	-129034	1	0
985	532658	544520	-11862	1	0
986	403303	535554	-132251	1	0
987	464955	681200	-216245	1	0
988	493086	596367	-103281	1	0
989	460288	608681	-148393	1	0
990	643209	641241	1968.07	0	1
991	507707	531624	-23917.2	1	0
992	467678	512271	-44593	1	0
993	521052	482092	38960.8	0	1
994	501800	496605	5195.5	0	1
995	551046	576074	-25028.1	1	0
996	774648	717683	56965.5	0	1
997	568287	477042	91244.6	0	1
998	522736	604104	-81368.5	1	0
999	440757	490547	-49790	1	0
1000	429240	568158	-138918	1	0
1001	614234	527639	86594.7	0	1
1002	557738	575756	-18018.4	1	0
1003	540880	623000	-82120.3	1	0
1004	476210	557592	-81382.2	1	0
1005	454421	471603	-17182.9	1	0
1006	415091	443144	-28052.4	1	0
1007	560953	626689	-65735.6	1	0
1008	438339	533109	-94770.2	1	0
1009	540032	575956	-35923.8	1	0
1010	620122	739142	-119020	1	0
1011	430237	566355	-136118	1	0
1012	664244	824231	-159987	1	0
1013	527247	665458	-138212	1	0
1014	454621	506852	-52230.8	1	0
1015	540537	484338	56198.7	0	1
1016	542663	632475	-89811.7	1	0
1017	432404	438338	-5933.68	1	0
1018	509432	588597	-79165.4	1	0
1019	583366	639233	-55867.3	1	0
1020	637916	550330	87585.7	0	1
1021	480258	613184	-132927	1	0
1022	547908	615797	-67888.4	1	0
1023	410710	514645	-103935	1	0
1024	536573	517172	19401	0	1
1025	471525	572662	-101138	1	0
1026	496069	599233	-103164	1	0
1027	436289	569738	-133448	1	0
1028	422586	467650	-45064.1	1	0
1029	495282	619025	-123742	1	0
1030	504190	488226	15964.1	0	1
1031	518338	548612	-30274.6	1	0
1032	485511	565103	-79592	1	0
1033	490145	577641	-87496.4	1	0
1034	489766	540420	-50654.6	1	0
1035	410469	549021	-138552	1	0
1036	417005	418826	-1820.83	1	0
1037	488541	549515	-60973.1	1	0
1038	498027	690531	-192504	1	0
1039	496370	533798	-37427.5	1	0
1040	444102	524492	-80389.9	1	0
1041	732595	669841	62754.3	0	1
1042	651670	702798	-51127.6	1	0
1043	468859	482565	-13705.3	1	0
1044	471979	527813	-55834.5	1	0
1045	447423	505071	-57647.7	1	0
1046	453513	505541	-52027.9	1	0
1047	482899	591157	-108258	1	0
1048	523373	509513	13859.8	0	1
1049	462366	615446	-153080	1	0
1050	571724	491380	80344.1	0	1
1051	497564	560837	-63272.5	1	0
1052	525794	500663	25131.8	0	1
1053	645138	636824	8313.77	0	1
1054	448289	631805	-183516	1	0
1055	542764	638548	-95784.2	1	0
1056	403143	470832	-67688.9	1	0
1057	509353	482940	26413	0	1
1058	614695	550368	64326.6	0	1
1059	478506	476026	2480.49	0	1
1060	489066	517178	-28111.9	1	0
1061	803822	568034	235788	0	1
1062	478832	467942	10889.8	0	1
1063	540341	546760	-6419.49	1	0
1064	383483	502011	-118528	1	0
1065	503314	510687	-7373.46	1	0
1066	351348	503713	-152365	1	0
1067	468063	558020	-89956.6	1	0
1068	503173	573715	-70541.7	1	0
1069	516133	516540	-407.019	1	0
1070	485057	627503	-142445	1	0
1071	592532	641581	-49049	1	0
1072	531331	501692	29638.6	0	1
1073	431407	473056	-41649.1	1	0
1074	602634	708092	-105457	1	0
1075	652371	648449	3922.34	0	1
1076	519732	612437	-92704.9	1	0
1077	426602	421265	5337.01	0	1
1078	599324	697264	-97940.6	1	0
1079	490313	472814	17498.4	0	1
1080	512369	561884	-49514.7	1	0
1081	402174	550999	-148825	1	0
1082	528015	602999	-74984.7	1	0
1083	517844	655168	-137324	1	0
1084	519320	598196	-78876.3	1	0
1085	493594	580319	-86724.9	1	0
1086	434027	492367	-58340.2	1	0
1087	459631	493841	-34209.8	1	0
1088	470752	520634	-49881.8	1	0
1089	543624	591370	-47745.4	1	0
1090	424716	424698	17.5579	0	1
1091	463325	576318	-112993	1	0
1092	653349	564243	89105.7	0	1
1093	461544	501793	-40248.3	1	0
1094	347583	433282	-85698.3	1	0
1095	655268	615755	39512.1	0	1
1096	531961	534888	-2926.94	1	0
1097	488195	580029	-91833.1	1	0
1098	641641	600195	41445.7	0	1
1099	581548	660017	-78469	1	0
1100	469672	566682	-97009.2	1	0
1101	464656	546602	-81945.8	1	0
1102	415566	496939	-81372.9	1	0
1103	581373	697059	-115686	1	0
1104	689318	547755	141563	0	1
1105	465284	528020	-62736.2	1	0
1106	591849	559592	32257.8	0	1
1107	485988	577143	-91155	1	0
1108	499500	563060	-63560.5	1	0
1109	448892	521196	-72304.6	1	0
1110	451572	511489	-59916.9	1	0
1111	493389	575579	-82190	1	0
1112	430396	621709	-191313	1	0
1113	506404	602351	-95947	1	0
1114	480552	495191	-14639.3	1	0
1115	505008	503654	1354.66	0	1
1116	531089	731012	-199923	1	0
1117	429640	473990	-44349.1	1	0
1118	540659	552404	-11744.7	1	0
1119	519572	673850	-154279	1	0
1120	431846	504442	-72596	1	0
1121	512880	575085	-62205	1	0
1122	418131	439306	-21175	1	0
1123	498941	549938	-50997	1	0
1124	605563	581614	23948.9	0	1
1125	520429	570313	-49884.8	1	0
1126	467422	512895	-45473.4	1	0
1127	538230	653005	-114774	1	0
1128	540498	685680	-145183	1	0
1129	421636	501662	-80026.1	1	0
1130	699296	651893	47403.5	0	1
1131	591837	578175	13661.8	0	1
1132	405105	459319	-54214	1	0
1133	548000	518220	29779.8	0	1
1134	516676	520067	-3390.92	1	0
1135	730556	601314	129242	0	1
1136	443091	549262	-106171	1	0
1137	552939	629144	-76205.3	1	0
1138	623748	571121	52626.7	0	1
1139	528206	503162	25044.3	0	1
1140	414237	552758	-138521	1	0
1141	477429	612741	-135313	1	0
1142	482797	590183	-107386	1	0
1143	596171	642419	-46247.6	1	0
1144	395762	507048	-111286	1	0
1145	456615	490371	-33755.6	1	0
1146	541720	668866	-127146	1	0
1147	527148	520841	6307.62	0	1
1148	553457	432787	120669	0	1
1149	435292	484180	-48887.6	1	0
1150	644453	656321	-11867.5	1	0
1151	477721	547824	-70103.2	1	0
1152	473266	636149	-162883	1	0
1153	352850	390844	-37994.1	1	0
1154	649883	565933	83949.7	0	1
1155	480518	558456	-77938.1	1	0
1156	476116	493348	-17231.9	1	0
1157	519687	601427	-81740.2	1	0
1158	356670	427612	-70942	1	0
1159	496378	571490	-75112.5	1	0
1160	400999	483320	-82321.5	1	0
1161	467885	509418	-41532.4	1	0
1162	576149	544395	31754.3	0	1
1163	434210	532428	-98217.4	1	0
1164	471794	668298	-196504	1	0
1165	420481	615006	-194525	1	0
1166	597367	608373	-11006.2	1	0
1167	426165	570132	-143967	1	0
1168	486348	458565	27783.4	0	1
1169	545263	586658	-41395	1	0
1170	487684	530704	-43019.3	1	0
1171	492390	494939	-2549.51	1	0
1172	456591	629573	-172983	1	0
1173	529234	576047	-46813.7	1	0
1174	538206	532556	5649.72	0	1
1175	481105	563094	-81989.3	1	0
1176	340226	441744	-101518	1	0
1177	463785	529000	-65215.2	1	0
1178	501843	457445	44397.4	0	1
1179	486236	454384	31852	0	1
1180	464492	594735	-130243	1	0
1181	636619	725739	-89120.5	1	0
1182	523118	465851	57267.5	0	1
1183	456690	582984	-126294	1	0
1184	633576	635829	-2252.75	1	0
1185	468544	520878	-52333.7	1	0
1186	481037	467394	13643.4	0	1
1187	351609	517225	-165617	1	0
1188	622879	584467	38411.4	0	1
1189	558749	551568	7180.38	0	1
1190	562947	619869	-56922.2	1	0
1191	463599	561402	-97803.6	1	0
1192	586803	602032	-15229.3	1	0
1193	748002	736875	11127.2	0	1
1194	616696	608978	7718.46	0	1
1195	592638	596728	-4089.9	1	0
1196	478662	579582	-100920	1	0
1197	558835	656246	-97411.2	1	0
1198	474555	573509	-98953.9	1	0
1199	511299	585019	-73719.7	1	0
1200	462095	466427	-4331.62	1	0
1201	626982	645626	-18643.8	1	0
1202	701966	754592	-52625.8	1	0
1203	467526	495077	-27551.8	1	0
1204	511813	586741	-74927.7	1	0
1205	486410	575749	-89339.1	1	0
1206	581054	518634	62419.7	0	1
1207	595547	625185	-29638.2	1	0
1208	392931	647876	-254945	1	0
1209	604399	572065	32333.7	0	1
1210	469767	564076	-94308.4	1	0
1211	578901	634519	-55618.7	1	0
1212	587224	577947	9277.21	0	1
1213	575450	477476	97973.7	0	1
1214	569154	555703	13451.1	0	1
1215	428981	608653	-179672	1	0
1216	487014	528408	-41393.8	1	0
1217	622711	543805	78905.9	0	1
1218	393946	479643	-85696.7	1	0
1219	544444	714037	-169593	1	0
1220	497882	546375	-48493.3	1	0
1221	446808	651163	-204355	1	0
1222	489651	559181	-69530.4	1	0
1223	413771	571489	-157718	1	0
1224	534771	543597	-8826.48	1	0
1225	448335	515575	-67240	1	0
1226	364359	420179	-55820.6	1	0
1227	547900	508049	39850.6	0	1
1228	644172	551921	92251.1	0	1
1229	451516	535738	-84222.2	1	0
1230	495604	568506	-72901.9	1	0
1231	475154	595575	-120421	1	0
1232	489143	525752	-36609.2	1	0
1233	435188	572576	-137388	1	0
1234	474826	430952	43873.6	0	1
1235	572182	522884	49297.8	0	1
1236	410923	503519	-92595.8	1	0
1237	393059	402167	-9108.44	1	0
1238	404414	495141	-90727.3	1	0
1239	502263	570708	-68444.8	1	0
1240	457782	448843	8939.58	0	1
1241	589107	589978	-871.828	1	0
1242	425300	486522	-61221.2	1	0
1243	566729	612683	-45953.5	1	0
1244	590995	534295	56700	0	1
1245	460526	553065	-92539	1	0
1246	563950	608829	-44878.3	1	0
1247	531678	533066	-1388.16	1	0
1248	470136	534498	-64361.9	1	0
1249	505312	530776	-25464.3	1	0
1250	364288	517167	-152879	1	0
1251	608513	594420	14093.3	0	1
1252	382176	447762	-65585.2	1	0
1253	342967	486376	-143409	1	0
1254	477478	561529	-84050.1	1	0
1255	422723	568547	-145824	1	0
1256	510972	643415	-132443	1	0
1257	424796	460074	-35277.4	1	0
1258	437097	595803	-158706	1	0
1259	568440	528414	40026.2	0	1
1260	421466	543306	-121840	1	0
1261	610081	544515	65566	0	1
1262	603759	540371	63387.5	0	1
1263	541067	651388	-110321	1	0
1264	530233	511708	18525	0	1
1265	408033	425098	-17064.4	1	0
1266	420043	468093	-48050.3	1	0
1267	394562	537060	-142498	1	0
1268	438997	472558	-33561.3	1	0
1269	457989	541838	-83848.7	1	0
1270	492665	544324	-51659	1	0
1271	534749	651210	-116460	1	0
1272	465397	570467	-105070	1	0
1273	430661	556016	-125356	1	0
1274	448975	494451	-45475.3	1	0
1275	580974	624961	-43987.6	1	0
1276	465620	581424	-115804	1	0
1277	723759	675788	47970.9	0	1
1278	415421	577252	-161831	1	0
1279	494471	465243	29228.3	0	1
1280	606225	550026	56198.8	0	1
1281	498330	674142	-175812	1	0
1282	599815	757244	-157429	1	0
1283	536724	582393	-45669	1	0
1284	679804	673810	5993.56	0	1
1285	539127	520295	18831.9	0	1
1286	500319	482459	17859.4	0	1
1287	485466	590424	-104959	1	0
1288	453617	455298	-1681.64	1	0
1289	567482	523263	44218.8	0	1
1290	489516	529442	-39925.7	1	0
1291	485407	517823	-32416.2	1	0
1292	517141	525665	-8524.11	1	0
1293	555326	553036	2290.05	0	1
1294	620932	516991	103942	0	1
1295	486981	697437	-210456	1	0
1296	510460	515898	-5437.58	1	0
1297	542274	514327	27947.3	0	1
1298	567455	569805	-2349.79	1	0
1299	460569	479623	-19054.6	1	0
1300	658105	551834	106270	0	1
1301	481807	613125	-131317	1	0
1302	500210	456506	43704.6	0	1
1303	452035	521420	-69385.3	1	0
1304	421885	486246	-64360.3	1	0
1305	483025	575897	-92872.2	1	0
1306	418062	580365	-162302	1	0
1307	580596	592713	-12117	1	0
1308	595222	586235	8987.42	0	1
1309	510453	583197	-72744.1	1	0
1310	405701	471512	-65811.4	1	0
1311	516450	608508	-92057.8	1	0
1312	451393	517671	-66278	1	0
1313	383153	534816	-151663	1	0
1314	558820	587025	-28205.2	1	0
1315	515120	568883	-53762.4	1	0
1316	471279	536584	-65305.2	1	0
1317	528238	603305	-75066.1	1	0
1318	484057	538817	-54760.1	1	0
1319	550313	566462	-16148.7	1	0
1320	496138	599213	-103075	1	0
1321	379342	458299	-78957.2	1	0
1322	474143	505438	-31294.7	1	0
1323	457269	595083	-137813	1	0
1324	415857	472881	-57024.1	1	0
1325	483065	531576	-48510.6	1	0
1326	595772	578157	17614.6	0	1
1327	492941	617190	-124249	1	0
1328	473659	464004	9655.15	0	1
1329	459268	460064	-796.116	1	0
1330	479299	761944	-282645	1	0
1331	560634	534083	26551.6	0	1
1332	476994	599972	-122978	1	0
1333	509599	509552	46.7624	0	1
1334	469316	589260	-119943	1	0
1335	373465	564141	-190677	1	0
1336	543572	466630	76942.2	0	1
1337	458245	479674	-21429.6	1	0
1338	499896	480158	19738.1	0	1
1339	602557	639766	-37208.4	1	0
1340	511655	616015	-104360	1	0
1341	519602	644539	-124937	1	0
1342	455849	513777	-57928.3	1	0
1343	340654	508432	-167778	1	0
1344	397177	556475	-159297	1	0
1345	454380	585546	-131166	1	0
1346	398394	556718	-158324	1	0
1347	453721	586322	-132601	1	0
1348	520084	642407	-122323	1	0
1349	484475	683361	-198886	1	0
1350	482730	506451	-23721.8	1	0
1351	569180	509530	59649.4	0	1
1352	415060	449981	-34921.3	1	0
1353	634601	638210	-3608.38	1	0
1354	373935	549919	-175984	1	0
1355	439831	488444	-48613.3	1	0
1356	489060	559997	-70936.6	1	0
1357	456460	532071	-75610.5	1	0
1358	602095	530170	71924.5	0	1
1359	440888	454228	-13340.6	1	0
1360	461403	540814	-79411.4	1	0
1361	435558	392927	42630.7	0	1
1362	576199	582882	-6683.62	1	0
1363	508375	546924	-38549.9	1	0
1364	549803	586175	-36371.5	1	0
1365	567162	592126	-24964.6	1	0
1366	450651	585727	-135076	1	0
1367	438879	529184	-90305	1	0
1368	493120	551268	-58147.9	1	0
1369	512026	531979	-19953	1	0
1370	506287	689325	-183039	1	0
1371	595874	474719	121155	0	1
1372	551391	590129	-38737.9	1	0
1373	433773	418943	14830.2	0	1
1374	491866	485890	5975.75	0	1
1375	461401	655895	-194494	1	0
1376	485743	538150	-52406.7	1	0
1377	606961	529682	77278.7	0	1
1378	602681	596092	6588.5	0	1
1379	495407	638420	-143013	1	0
1380	535338	635447	-100110	1	0
1381	477288	512310	-35022.2	1	0
1382	508911	469557	39354.3	0	1
1383	552540	594421	-41881	1	0
1384	396248	443429	-47181.6	1	0
1385	493345	488687	4657.27	0	1
1386	441602	493391	-51789.1	1	0
1387	460504	426952	33552.3	0	1
1388	666162	618522	47640.2	0	1
1389	454300	528181	-73881.5	1	0
1390	453133	463104	-9971.17	1	0
1391	426886	467596	-40710	1	0
1392	514315	608329	-94013	1	0
1393	638392	672894	-34502.4	1	0
1394	385395	433221	-47826.7	1	0
1395	494879	564948	-70069.7	1	0
1396	365101	480250	-115148	1	0
1397	453375	567541	-114166	1	0
1398	517688	559743	-42055.3	1	0
1399	519713	579861	-60147.6	1	0
1400	509707	540654	-30947.7	1	0
1401	496295	545507	-49212.1	1	0
1402	468668	594120	-125452	1	0
1403	499412	491520	7892.93	0	1
1404	557051	673591	-116540	1	0
1405	613867	624567	-10699.7	1	0
1406	537598	488801	48796.9	0	1
1407	573862	507518	66344.1	0	1
1408	466132	608388	-142256	1	0
1409	504036	531469	-27432.9	1	0
1410	498499	657808	-159309	1	0
1411	538383	503146	35236.9	0	1
1412	443817	521506	-77689.3	1	0
1413	504620	617310	-112690	1	0
1414	464233	475068	-10834.5	1	0
1415	485138	516657	-31519.2	1	0
1416	425691	489977	-64286.6	1	0
1417	437241	425605	11636.2	0	1
1418	473760	499507	-25746.7	1	0
1419	492483	480344	12138.6	0	1
1420	616512	670691	-54179.2	1	0
1421	571779	505258	66520.5	0	1
1422	444686	598027	-153340	1	0
1423	468878	512728	-43849.2	1	0
1424	503268	506017	-2748.28	1	0
1425	487320	563542	-76221.9	1	0
1426	540743	618215	-77472.1	1	0
1427	448321	613339	-165018	1	0
1428	563230	591624	-28393.6	1	0
1429	482084	474785	7299.83	0	1
1430	723463	550159	173303	0	1
1431	478398	591689	-113291	1	0
1432	464020	520674	-56654.4	1	0
1433	437887	513886	-75999.3	1	0
1434	356753	461517	-104764	1	0
1435	393208	374405	18802.8	0	1
1436	368045	483810	-115765	1	0
1437	500085	507005	-6919.49	1	0
1438	521857	527739	-5881.19	1	0
1439	383895	518843	-134948	1	0
1440	419555	514116	-94560.5	1	0
1441	540021	608015	-67993.3	1	0
1442	544273	562257	-17983.2	1	0
1443	591395	543573	47821.7	0	1
1444	507518	524776	-17257.9	1	0
1445	640324	657442	-17117.7	1	0
1446	433976	455733	-21757.5	1	0
1447	528927	573480	-44553	1	0
1448	398513	513266	-114752	1	0
1449	513884	613056	-99172.4	1	0
1450	478725	459732	18993.3	0	1
1451	550405	624306	-73901.6	1	0
1452	445314	521387	-76073	1	0
1453	471514	561575	-90060.5	1	0
1454	446247	529654	-83406.9	1	0
1455	441094	549438	-108344	1	0
1456	718273	697945	20328.6	0	1
1457	487315	525582	-38267	1	0
1458	491909	555087	-63178.1	1	0
1459	586368	648147	-61779.3	1	0
1460	517492	600951	-83458.8	1	0
1461	421001	498706	-77706	1	0
1462	520187	555409	-35222	1	0
1463	432467	510673	-78205.4	1	0
1464	568870	704578	-135709	1	0
1465	573339	594281	-20941.9	1	0
1466	493720	483259	10461	0	1
1467	608332	617745	-9412.25	1	0
1468	625417	615570	9846.62	0	1
1469	425676	427969	-2293.6	1	0
1470	452811	514677	-61866.2	1	0
1471	402945	400958	1987.04	0	1
1472	432983	635847	-202864	1	0
1473	565508	662599	-97091.3	1	0
1474	486220	563922	-77702	1	0
1475	645659	661649	-15989.6	1	0
1476	446235	502311	-56075.9	1	0
1477	540189	677597	-137408	1	0
1478	389356	531564	-142209	1	0
1479	445082	510114	-65031.9	1	0
1480	543018	586634	-43615.9	1	0
1481	458242	466720	-8478.34	1	0
1482	355740	502590	-146850	1	0
1483	523512	533644	-10132.6	1	0
1484	431400	525612	-94212	1	0
1485	460395	497354	-36959	1	0
1486	477063	512400	-35336.7	1	0
1487	594155	728173	-134018	1	0
1488	627220	661938	-34718.3	1	0
1489	585295	566360	18935.3	0	1
1490	591787	592430	-642.039	1	0
1491	443902	580692	-136790	1	0
1492	465615	514219	-48603.9	1	0
1493	440995	500443	-59448.2	1	0
1494	664809	703793	-38984.2	1	0
1495	430368	476470	-46102.4	1	0
1496	479235	526982	-47747.3	1	0
1497	345772	487715	-141943	1	0
1498	533077	658580	-125504	1	0
1499	591991	600763	-8771.85	1	0
1500	480182	546082	-65899.4	1	0
1501	362727	458672	-95945.2	1	0
1502	380502	457287	-76784.9	1	0
1503	376561	486184	-109623	1	0
1504	537493	722314	-184821	1	0
1505	467305	488344	-21038.8	1	0
1506	529191	673666	-144475	1	0
1507	464792	553045	-88253.1	1	0
1508	462315	503874	-41558.8	1	0
1509	605343	537873	67469.7	0	1
1510	585060	614421	-29361.8	1	0
1511	547241	598379	-51137.9	1	0
1512	474049	551378	-77328.6	1	0
1513	479237	593715	-114478	1	0
1514	439725	554112	-114387	1	0
1515	495413	635181	-139768	1	0
1516	401433	425986	-24552.9	1	0
1517	547513	602420	-54906.7	1	0
1518	548586	505373	43212.7	0	1
1519	511249	513738	-2489.18	1	0
1520	416706	547799	-131093	1	0
1521	541646	635115	-93469	1	0
1522	355722	444817	-89095.2	1	0
1523	488905	622821	-133916	1	0
1524	483306	490981	-7675.06	1	0
1525	511777	611504	-99727.1	1	0
1526	592552	621805	-29253.5	1	0
1527	448280	476428	-28148.3	1	0
1528	466401	421035	45365.9	0	1
1529	578493	760889	-182396	1	0
1530	453899	594149	-140250	1	0
1531	532638	549304	-16665.9	1	0
1532	660310	594381	65928.5	0	1
1533	510633	498454	12179.2	0	1
1534	536306	588715	-52409.5	1	0
1535	603794	562279	41515.2	0	1
1536	577134	526735	50398.6	0	1
1537	456835	599620	-142784	1	0
1538	421507	648046	-226539	1	0
1539	526370	622967	-96597.6	1	0
1540	535603	623998	-88394.5	1	0
1541	461280	503023	-41743.3	1	0
1542	585273	646151	-60878.4	1	0
1543	399247	508058	-108811	1	0
1544	539991	574126	-34135.2	1	0
1545	559973	665815	-105842	1	0
1546	462511	532483	-69972.2	1	0
1547	594885	612560	-17675.5	1	0
1548	432849	486724	-53874.2	1	0
1549	691624	674711	16913	0	1
1550	514474	562656	-48182.1	1	0
1551	416836	462298	-45462	1	0
1552	563377	581822	-18445	1	0
1553	584589	608759	-24170.6	1	0
1554	481829	607012	-125183	1	0
1555	441151	572325	-131174	1	0
1556	431738	487626	-55888.5	1	0
1557	526172	649161	-122989	1	0
1558	401488	535330	-133841	1	0
1559	522442	535037	-12594.8	1	0
1560	511511	607573	-96062.3	1	0
1561	480143	521253	-41110.7	1	0
1562	550923	554110	-3186.49	1	0
1563	443593	590880	-147287	1	0
1564	502266	595220	-92953.9	1	0
1565	528220	503094	25126.3	0	1
1566	551786	574858	-23072.1	1	0
1567	541498	500701	40796.5	0	1
1568	584037	495059	88978.2	0	1
1569	518216	613271	-95054.2	1	0
1570	475884	514232	-38347.5	1	0
1571	393040	610902	-217863	1	0
1572	538788	491228	47560.4	0	1
1573	523335	619226	-95891.4	1	0
1574	485997	527633	-41636.7	1	0
1575	428047	442047	-13999.4	1	0
1576	614519	565738	48780.7	0	1
1577	646348	517971	128377	0	1
1578	500892	564237	-63345.3	1	0
1579	452630	472040	-19409.9	1	0
1580	403634	496325	-92691.4	1	0
1581	494156	564493	-70336.8	1	0
1582	440787	516535	-75747.9	1	0
1583	404291	509531	-105241	1	0
1584	612831	529126	83704.9	0	1
1585	441155	473623	-32467.6	1	0
1586	591342	705531	-114189	1	0
1587	476863	563823	-86960.2	1	0
1588	370041	512798	-142757	1	0
1589	394668	461232	-66563.6	1	0
1590	473077	537840	-64763	1	0
1591	534343	566950	-32607.7	1	0
1592	470839	543717	-72878.4	1	0
1593	478131	480691	-2559.41	1	0
1594	572860	595875	-23015.5	1	0
1595	479066	491156	-12089.3	1	0
1596	444717	568333	-123616	1	0
1597	529980	547845	-17864.2	1	0
1598	559074	548318	10756.4	0	1
1599	556573	619930	-63357.6	1	0
1600	427660	481401	-53740.6	1	0
1601	583940	600578	-16637.8	1	0
1602	462766	453214	9551.99	0	1
1603	477449	515641	-38191.9	1	0
1604	570061	567549	2511.74	0	1
1605	437559	522441	-84882.8	1	0
1606	438343	543688	-105344	1	0
1607	428367	541087	-112720	1	0
1608	482378	557823	-75444.6	1	0
1609	557826	583995	-26169.1	1	0
1610	460841	526417	-65576	1	0
1611	524512	495915	28597.1	0	1
1612	515417	554108	-38691	1	0
1613	435874	442496	-6621.56	1	0
1614	406435	542081	-135646	1	0
1615	628630	692919	-64289.4	1	0
1616	469087	564893	-95806.4	1	0
1617	585729	624612	-38882.6	1	0
1618	517212	543404	-26191.8	1	0
1619	469130	625731	-156601	1	0
1620	543564	521703	21861	0	1
1621	400102	428608	-28506.7	1	0
1622	480069	590504	-110435	1	0
1623	418786	430223	-11436.7	1	0
1624	438283	521978	-83695	1	0
1625	568553	650127	-81574	1	0
1626	443673	529446	-85772.9	1	0
1627	604893	625237	-20344	1	0
1628	478616	493401	-14784.9	1	0
1629	415078	493422	-78343.9	1	0
1630	497950	548529	-50578.1	1	0
1631	533465	531883	1582.21	0	1
1632	524358	551968	-27609.6	1	0
1633	412416	479798	-67382.1	1	0
1634	591689	614123	-22434.1	1	0
1635	535431	537909	-2478.05	1	0
1636	623468	663344	-39876	1	0
1637	544644	552429	-7785.48	1	0
1638	550374	489178	61196.5	0	1
1639	508134	520759	-12625.3	1	0
1640	550252	580586	-30334.3	1	0
1641	585184	572665	12518.6	0	1
1642	578385	616107	-37722	1	0
1643	510768	454022	56745.7	0	1
1644	597558	564235	33322.9	0	1
1645	547431	596264	-48833.1	1	0
1646	481392	559154	-77761.7	1	0
1647	452558	439837	12720.9	0	1
1648	483497	517273	-33776.9	1	0
1649	541675	575931	-34256.1	1	0
1650	439235	447124	-7888.56	1	0
1651	578936	543175	35761.1	0	1
1652	482284	498393	-16108.8	1	0
1653	459138	516171	-57033	1	0
1654	564098	576705	-12606.8	1	0
1655	460040	467849	-7809.35	1	0
1656	433117	463075	-29957.5	1	0
1657	507666	589382	-81716.5	1	0
1658	540870	493364	47506.6	0	1
1659	481036	450379	30656.5	0	1
1660	472851	580102	-107251	1	0
1661	627923	633096	-5173.13	1	0
1662	347588	448016	-100428	1	0
1663	560109	575351	-15242.1	1	0
1664	540685	521705	18979.8	0	1
1665	586245	498102	88142.6	0	1
1666	525662	488375	37287	0	1
1667	476440	417562	58878.9	0	1
1668	473081	559589	-86507.5	1	0
1669	426440	491863	-65422.5	1	0
1670	605617	604045	1571.97	0	1
1671	452870	534017	-81147.2	1	0
1672	602843	532709	70133.9	0	1
1673	657913	612503	45410	0	1
1674	552244	751887	-199643	1	0
1675	435294	489141	-53847.3	1	0
1676	487072	553768	-66696.2	1	0
1677	587168	583256	3911.2	0	1
1678	468933	571400	-102467	1	0
1679	477347	469195	8152.7	0	1
1680	427257	489887	-62630.1	1	0
1681	425999	638775	-212776	1	0
1682	476929	554998	-78069.3	1	0
1683	626021	686463	-60441.4	1	0
1684	600051	589768	10282.8	0	1
1685	481836	562186	-80350.4	1	0
1686	547035	541123	5912.55	0	1
1687	460973	636390	-175418	1	0
1688	533818	510711	23106.3	0	1
1689	447423	667698	-220275	1	0
1690	510074	536880	-26806.5	1	0
1691	442651	484816	-42165.3	1	0
1692	470349	465251	5098.49	0	1
1693	531773	513296	18477.4	0	1
1694	485706	608929	-123223	1	0
1695	417521	486175	-68653.5	1	0
1696	590788	672416	-81628	1	0
1697	490259	670216	-179957	1	0
1698	482308	444295	38013.5	0	1
1699	458361	546298	-87937.1	1	0
1700	437311	496109	-58797.8	1	0
1701	471125	487156	-16031.6	1	0
1702	407059	504468	-97408.5	1	0
1703	488003	557008	-69005.3	1	0
1704	471152	565434	-94282.8	1	0
1705	537286	495159	42126.7	0	1
1706	503946	517199	-13252.9	1	0
1707	425293	557028	-131735	1	0
1708	556987	558480	-1493.53	1	0
1709	418746	419335	-588.47	1	0
1710	455338	564912	-109574	1	0
1711	484461	642244	-157783	1	0
1712	440578	609621	-169042	1	0
1713	415740	534914	-119175	1	0
1714	567576	710967	-143392	1	0
1715	485349	541795	-56446.3	1	0
1716	670746	639997	30749	0	1
1717	412776	478249	-65473.3	1	0
1718	455115	542360	-87245.7	1	0
1719	458461	483224	-24763	1	0
1720	487736	574374	-86637.4	1	0
1721	488586	594583	-105997	1	0
1722	421606	393066	28539.7	0	1
1723	491483	548014	-56530.7	1	0
1724	474563	495630	-21066.6	1	0
1725	519700	531524	-11823.8	1	0
1726	506786	511952	-5165.63	1	0
1727	519831	586904	-67072.6	1	0
1728	445310	450898	-5588.13	1	0
1729	476933	626198	-149265	1	0
1730	520062	554290	-34228.7	1	0
1731	576094	581898	-5803.73	1	0
1732	447844	439265	8578.6	0	1
1733	437874	482696	-44822.2	1	0
1734	442802	493976	-51174.3	1	0
1735	551305	661941	-110636	1	0
1736	523759	566390	-42631.3	1	0
1737	423350	493331	-69980.7	1	0
1738	483225	447327	35898.1	0	1
1739	655360	730562	-75201.6	1	0
1740	508564	534253	-25689.7	1	0
1741	587916	563412	24504	0	1
1742	498507	478410	20096.6	0	1
1743	374213	512299	-138086	1	0
1744	548375	531204	17170.9	0	1
1745	458686	479569	-20883	1	0
1746	441460	553390	-111930	1	0
1747	485298	497644	-12345.5	1	0
1748	453441	475489	-22048.1	1	0
1749	630221	565044	65177.2	0	1
1750	510355	555327	-44972	1	0
1751	463743	559205	-95461.7	1	0
1752	544615	564770	-20154.9	1	0
1753	517677	671720	-154043	1	0
1754	431029	493535	-62505.7	1	0
1755	481649	559561	-77912.2	1	0
1756	597630	664089	-66458.4	1	0
1757	586717	557881	28836.3	0	1
1758	598775	548909	49866.3	0	1
1759	416145	416825	-679.944	1	0
1760	546588	511992	34596.3	0	1
1761	428923	536414	-107491	1	0
1762	481566	505780	-24214.7	1	0
1763	604706	731946	-127240	1	0
1764	530651	500065	30585.8	0	1
1765	555233	602937	-47704	1	0
1766	421730	520423	-98693.6	1	0
1767	451748	624891	-173142	1	0
1768	468642	500827	-32185	1	0
1769	491226	566879	-75653.5	1	0
1770	603412	643359	-39946.5	1	0
1771	421525	537704	-116179	1	0
1772	511711	520189	-8477.54	1	0
1773	584450	573689	10760.8	0	1
1774	377445	495203	-117758	1	0
1775	468986	534498	-65511.9	1	0
1776	573651	508464	65186.7	0	1
1777	448750	502944	-54193.8	1	0
1778	476654	582276	-105622	1	0
1779	640132	538792	101340	0	1
1780	466743	516088	-49344.5	1	0
1781	505416	449556	55860.5	0	1
1782	574120	756037	-181917	1	0
1783	429393	412322	17071	0	1
1784	589986	666611	-76624.8	1	0
1785	588538	586688	1850.09	0	1
1786	505943	594302	-88358.4	1	0
1787	559135	670184	-111049	1	0
1788	476031	509036	-33005	1	0
1789	507461	537230	-29768.9	1	0
1790	477298	585119	-107821	1	0
1791	426046	540370	-114325	1	0
1792	390855	463915	-73060	1	0
1793	476388	474577	1811.02	0	1
1794	502852	522661	-19809.3	1	0
1795	493621	540121	-46500	1	0
1796	493719	476196	17522.3	0	1
1797	455759	615778	-160019	1	0
1798	529803	477135	52668	0	1
1799	372318	512784	-140466	1	0
1800	553026	557286	-4260.62	1	0
1801	364431	530968	-166536	1	0
1802	415290	443779	-28488.7	1	0
1803	501808	552350	-50542.6	1	0
1804	655194	597806	57387.3	0	1
1805	534603	581604	-47000.6	1	0
1806	481391	538923	-57532.5	1	0
1807	385491	485724	-100233	1	0
1808	457528	568737	-111210	1	0
1809	475472	523133	-47660.9	1	0
1810	334768	432933	-98164.8	1	0
1811	503897	652211	-148314	1	0
1812	593933	674502	-80568.7	1	0
1813	521198	530131	-8933.07	1	0
1814	478462	596568	-118106	1	0
1815	497729	517605	-19875.3	1	0
1816	497374	592130	-94756.1	1	0
1817	463101	598074	-134973	1	0
1818	551418	515013	36405	0	1
1819	437868	494577	-56709	1	0
1820	566977	553706	13271.8	0	1
1821	411867	515501	-103634	1	0
1822	370155	470173	-100018	1	0
1823	482595	528318	-45723.7	1	0
1824	663503	553060	110443	0	1
1825	462109	667217	-205107	1	0
1826	549073	648110	-99036.7	1	0
1827	524385	427283	97102.5	0	1
1828	431727	703173	-271446	1	0
1829	470306	542024	-71717.4	1	0
1830	379635	475496	-95861.3	1	0
1831	393826	522778	-128953	1	0
1832	518150	604618	-86467.8	1	0
1833	510238	631643	-121404	1	0
1834	503321	665019	-161698	1	0
1835	682685	647666	35019.2	0	1
1836	489579	513475	-23896.2	1	0
1837	559784	600344	-40559.2	1	0
1838	565478	535603	29875.4	0	1
1839	476697	556505	-79808	1	0
1840	463932	537913	-73981	1	0
1841	471684	513099	-41415.2	1	0
1842	570832	572415	-1583.11	1	0
1843	489748	508693	-18944.4	1	0
1844	483233	531749	-48516.9	1	0
1845	544596	606381	-61784.6	1	0
1846	530087	542465	-12378.8	1	0
1847	544244	577505	-33261.3	1	0
1848	594051	625195	-31144.1	1	0
1849	378762	430799	-52036.4	1	0
1850	505815	571962	-66146.7	1	0
1851	664204	607726	56477.4	0	1
1852	610444	706539	-96094.5	1	0
1853	547753	518504	29249.2	0	1
1854	396991	535265	-138273	1	0
1855	456632	510947	-54314.8	1	0
1856	469574	592345	-122771	1	0
1857	528181	535006	-6824.72	1	0
1858	418334	555583	-137249	1	0
1859	466049	604148	-138098	1	0
1860	496197	591711	-95514	1	0
1861	577901	569238	8663.21	0	1
1862	657544	674042	-16498.9	1	0
1863	455620	504231	-48610.7	1	0
1864	492811	453067	39744.4	0	1
1865	499679	567628	-67948.3	1	0
1866	419155	536626	-117471	1	0
1867	471809	560867	-89057.3	1	0
1868	420003	492208	-72205.1	1	0
1869	615242	558601	56640.8	0	1
1870	533921	537202	-3281.07	1	0
1871	547013	444026	102987	0	1
1872	453390	470565	-17174.9	1	0
1873	583523	518022	65501.3	0	1
1874	440836	462371	-21534.8	1	0
1875	403127	499805	-96678.3	1	0
1876	393849	499535	-105685	1	0
1877	491389	553499	-62109.2	1	0
1878	337302	449281	-111979	1	0
1879	546965	526115	20850.8	0	1
1880	398092	441168	-43076.2	1	0
1881	583854	494636	89217.2	0	1
1882	454361	447713	6647.84	0	1
1883	544753	570532	-25778.9	1	0
1884	461297	545733	-84436.7	1	0
1885	619812	583341	36471.9	0	1
1886	374679	408787	-34107.3	1	0
1887	451458	581702	-130245	1	0
1888	426488	488672	-62184.4	1	0
1889	413631	463500	-49869.8	1	0
1890	590495	538925	51569.4	0	1
1891	450341	409847	40494.4	0	1
1892	477523	589486	-111963	1	0
1893	537121	518872	18249.4	0	1
1894	469114	538101	-68986.9	1	0
1895	574205	478322	95883.1	0	1
1896	552464	554949	-2485.32	1	0
1897	749974	614329	135644	0	1
1898	648407	666585	-18177.9	1	0
1899	478650	466907	11743.1	0	1
1900	489491	495674	-6182.76	1	0
1901	558615	483033	75581.7	0	1
1902	503353	629429	-126076	1	0
1903	440853	510265	-69411.6	1	0
1904	574122	620566	-46443.4	1	0
1905	456713	562252	-105539	1	0
1906	493839	573652	-79813.5	1	0
1907	435670	494023	-58352.4	1	0
1908	495172	528817	-33644.4	1	0
1909	561026	563712	-2685.55	1	0
1910	621866	593761	28104.8	0	1
1911	665699	593075	72624	0	1
1912	645125	647779	-2654.14	1	0
1913	447534	465592	-18058.5	1	0
1914	578818	569427	9390.91	0	1
1915	499307	517916	-18609.7	1	0
1916	592916	733910	-140995	1	0
1917	512096	557817	-45720.7	1	0
1918	530294	608793	-78498.8	1	0
1919	416645	473032	-56386.7	1	0
1920	400233	495899	-95666.3	1	0
1921	516756	494406	22349.7	0	1
1922	429022	495010	-65988.4	1	0
1923	466030	449363	16667.7	0	1
1924	426196	487943	-61746.9	1	0
1925	495094	603272	-108178	1	0
1926	389347	488609	-99261.6	1	0
1927	360686	587437	-226751	1	0
1928	475167	652360	-177193	1	0
1929	413388	542785	-129397	1	0
1930	591576	554502	37074	0	1
1931	514302	520998	-6696.01	1	0
1932	530632	633682	-103050	1	0
1933	456508	492284	-35776.6	1	0
1934	485758	533271	-47513.2	1	0
1935	465951	533435	-67484.2	1	0
1936	432566	419672	12893.9	0	1
1937	602174	621229	-19055.5	1	0
1938	550013	667135	-117122	1	0
1939	517256	656388	-139133	1	0
1940	493730	539824	-46093.8	1	0
1941	643094	534420	108674	0	1
1942	593679	650411	-56731.5	1	0
1943	500199	511915	-11716.1	1	0
1944	482911	558012	-75101.2	1	0
1945	553759	634297	-80538.4	1	0
1946	465266	562969	-97702.9	1	0
1947	593488	527508	65980	0	1
1948	562578	564969	-2390.32	1	0
1949	613765	615644	-1878.19	1	0
1950	648169	612100	36069	0	1
1951	481509	477189	4320.28	0	1
1952	620669	597766	22902.5	0	1
1953	449542	552936	-103394	1	0
1954	437797	461716	-23919.8	1	0
1955	451011	591757	-140746	1	0
1956	592825	587930	4895.01	0	1
1957	579274	600844	-21570.2	1	0
1958	566388	541374	25014.1	0	1
1959	565512	608758	-43245.4	1	0
1960	558611	583209	-24597.7	1	0
1961	424000	400568	23431.4	0	1
1962	570064	479918	90145.7	0	1
1963	442357	573967	-131611	1	0
1964	581598	620237	-38638.8	1	0
1965	618540	750214	-131675	1	0
1966	457652	654579	-196927	1	0
1967	392145	480422	-88277.1	1	0
1968	520999	561016	-40017.7	1	0
1969	533332	518450	14882.2	0	1
1970	580668	667293	-86624.7	1	0
1971	488284	487131	1153.54	0	1
1972	451808	572078	-120271	1	0
1973	622541	660302	-37760.5	1	0
1974	552279	587665	-35385.3	1	0
1975	480688	606686	-125999	1	0
1976	486231	630563	-144332	1	0
1977	483801	600080	-116279	1	0
1978	439231	489344	-50113	1	0
1979	460432	642327	-181894	1	0
1980	461896	461314	582.052	0	1
1981	447337	474890	-27553.5	1	0
1982	684822	617770	67051.4	0	1
1983	577216	573123	4093.5	0	1
1984	517726	536047	-18321.1	1	0
1985	450546	507370	-56824.3	1	0
1986	477531	548334	-70802.4	1	0
1987	507672	637081	-129409	1	0
1988	564545	497048	67496.5	0	1
1989	747071	563427	183644	0	1
1990	473059	553828	-80768.5	1	0
1991	471793	472635	-841.663	1	0
1992	545046	663016	-117970	1	0
1993	387249	492071	-104821	1	0
1994	452452	639345	-186892	1	0
[truncated: 8,006 more rows]

## Sheet: Life Tables
Interim Life Tables, England										Back to contents
Period expectation of life											Office for National Statistics
Based on data for the years 2007-2009
Age	Males						Females
x	mx	qx	lx	dx	ex		mx	qx	lx	dx	ex
0	0.005268	0.005254	100000	525.4	78.04		0.00429	0.004281	100000	428.1	82.13
1	0.000366	0.000366	99474.6	36.4	77.45		0.000298	0.000298	99571.9	29.7	81.48
2	0.000225	0.000225	99438.2	22.4	76.48		0.000196	0.000196	99542.3	19.5	80.5
3	0.000152	0.000152	99415.8	15.1	75.5		0.000164	0.000164	99522.8	16.3	79.52
4	0.000126	0.000126	99400.6	12.5	74.51		0.000121	0.000121	99506.5	12	78.53
5	0.000135	0.000135	99388.1	13.4	73.52		0.000101	0.000101	99494.4	10	77.54
6	0.000105	0.000105	99374.6	10.5	72.53		8.7e-05	8.7e-05	99484.4	8.7	76.55
7	9.6e-05	9.6e-05	99364.2	9.6	71.54		7.9e-05	7.9e-05	99475.8	7.8	75.56
8	0.000122	0.000122	99354.6	12.1	70.54		7.6e-05	7.6e-05	99467.9	7.6	74.56
9	9.4e-05	9.4e-05	99342.5	9.3	69.55		9.9e-05	9.9e-05	99460.3	9.8	73.57
10	9.2e-05	9.2e-05	99333.2	9.1	68.56		9.1e-05	9.1e-05	99450.5	9.1	72.58
11	0.000103	0.000103	99324.1	10.3	67.57		9.2e-05	9.2e-05	99441.4	9.2	71.58
12	0.00011	0.00011	99313.8	10.9	66.57		0.000101	0.000101	99432.2	10	70.59
13	0.000144	0.000144	99302.9	14.3	65.58		0.000112	0.000112	99422.2	11.2	69.6
14	0.00016	0.00016	99288.6	15.9	64.59		0.000114	0.000114	99411.1	11.4	68.6
15	0.00025	0.00025	99272.7	24.8	63.6		0.000138	0.000138	99399.7	13.7	67.61
16	0.000309	0.000309	99247.8	30.7	62.61		0.000168	0.000168	99386	16.7	66.62
17	0.000466	0.000466	99217.2	46.2	61.63		0.000212	0.000212	99369.3	21.1	65.63
18	0.000526	0.000526	99171	52.2	60.66		0.000244	0.000244	99348.2	24.3	64.65
19	0.00057	0.00057	99118.8	56.5	59.69		0.000237	0.000237	99323.9	23.6	63.66
20	0.000619	0.000619	99062.3	61.3	58.73		0.000226	0.000226	99300.3	22.4	62.68
21	0.000623	0.000623	99001	61.7	57.76		0.000259	0.000259	99277.9	25.7	61.69
22	0.0006	0.0006	98939.3	59.4	56.8		0.000241	0.000241	99252.2	23.9	60.71
23	0.00063	0.00063	98879.9	62.3	55.83		0.000246	0.000246	99228.3	24.4	59.72
24	0.000642	0.000642	98817.6	63.4	54.87		0.000263	0.000263	99203.9	26	58.74
25	0.00065	0.00065	98754.2	64.2	53.9		0.000272	0.000272	99177.9	27	57.75
26	0.000746	0.000746	98690	73.6	52.94		0.000321	0.000321	99150.9	31.8	56.77
27	0.000704	0.000704	98616.4	69.4	51.98		0.000283	0.000283	99119	28.1	55.78
28	0.000811	0.000811	98547	79.9	51.01		0.000334	0.000333	99091	33	54.8
29	0.00078	0.00078	98467.1	76.8	50.05		0.00039	0.00039	99057.9	38.7	53.82
30	0.000888	0.000887	98390.3	87.3	49.09		0.000392	0.000392	99019.2	38.8	52.84
31	0.000864	0.000864	98303	84.9	48.14		0.000404	0.000404	98980.5	40	51.86
32	0.000946	0.000945	98218.1	92.9	47.18		0.000482	0.000482	98940.5	47.7	50.88
33	0.001012	0.001011	98125.3	99.2	46.22		0.000509	0.000509	98892.9	50.3	49.9
34	0.001102	0.001102	98026	108	45.27		0.000586	0.000586	98842.6	57.9	48.93
35	0.001245	0.001245	97918	121.9	44.32		0.000588	0.000588	98784.7	58.1	47.96
36	0.001208	0.001208	97796.2	118.1	43.37		0.000555	0.000555	98726.6	54.8	46.99
37	0.001256	0.001255	97678.1	122.6	42.42		0.000698	0.000698	98671.8	68.8	46.01
38	0.001405	0.001404	97555.5	137	41.48		0.00077	0.000769	98603	75.9	45.04
39	0.001464	0.001463	97418.5	142.5	40.53		0.000845	0.000845	98527.1	83.2	44.08
40	0.001588	0.001587	97276	154.4	39.59		0.000976	0.000975	98443.9	96	43.11
41	0.001662	0.001661	97121.6	161.3	38.65		0.001023	0.001023	98347.9	100.6	42.16
42	0.001811	0.001809	96960.4	175.4	37.72		0.001084	0.001083	98247.3	106.4	41.2
43	0.001919	0.001917	96784.9	185.5	36.79		0.001209	0.001208	98140.9	118.6	40.24
44	0.002043	0.002041	96599.4	197.1	35.86		0.001297	0.001296	98022.3	127.1	39.29
45	0.002277	0.002275	96402.3	219.3	34.93		0.001475	0.001474	97895.2	144.3	38.34
46	0.00246	0.002457	96183	236.3	34.01		0.001581	0.001579	97750.9	154.4	37.4
47	0.002638	0.002634	95946.6	252.7	33.09		0.001673	0.001672	97596.6	163.2	36.46
48	0.00285	0.002846	95693.9	272.3	32.17		0.001919	0.001918	97433.4	186.8	35.52
49	0.003127	0.003122	95421.6	297.9	31.27		0.002037	0.002035	97246.5	197.9	34.58
50	0.003403	0.003397	95123.7	323.2	30.36		0.002409	0.002406	97048.7	233.5	33.65
51	0.003789	0.003782	94800.5	358.5	29.46		0.002436	0.002433	96815.2	235.6	32.73
52	0.004118	0.00411	94442	388.1	28.57		0.002673	0.00267	96579.6	257.8	31.81
53	0.004641	0.00463	94053.9	435.5	27.69		0.003012	0.003008	96321.7	289.7	30.9
54	0.005013	0.005001	93618.4	468.2	26.82		0.003445	0.003439	96032	330.2	29.99
55	0.005713	0.005697	93150.2	530.6	25.95		0.003669	0.003662	95701.8	350.5	29.09
56	0.006181	0.006162	92619.6	570.7	25.09		0.003933	0.003926	95351.3	374.3	28.19
57	0.006562	0.006541	92048.9	602.1	24.25		0.004176	0.004167	94977	395.8	27.3
58	0.007257	0.00723	91446.8	661.2	23.4		0.004535	0.004525	94581.2	428	26.41
59	0.007877	0.007846	90785.6	712.3	22.57		0.005074	0.005061	94153.2	476.6	25.53
60	0.008416	0.00838	90073.2	754.8	21.74		0.005468	0.005453	93676.6	510.9	24.66
61	0.009366	0.009323	89318.4	832.7	20.92		0.006122	0.006103	93165.8	568.6	23.79
62	0.010284	0.010232	88485.7	905.4	20.12		0.006396	0.006375	92597.2	590.3	22.94
63	0.011584	0.011517	87580.4	1008.7	19.32		0.007366	0.007339	92006.9	675.2	22.08
64	0.012747	0.012666	86571.7	1096.5	18.54		0.008041	0.008009	91331.6	731.5	21.24
65	0.01389	0.013795	85475.2	1179.1	17.77		0.00859	0.008554	90600.2	775	20.41
66	0.015376	0.015258	84296.1	1286.2	17.01		0.009565	0.00952	89825.2	855.1	19.58
67	0.016738	0.016599	83009.9	1377.9	16.27		0.01051	0.010455	88970.1	930.2	18.76
68	0.018893	0.018716	81632	1527.8	15.53		0.011537	0.011471	88039.9	1009.9	17.95
69	0.020674	0.020462	80104.2	1639.1	14.82		0.012899	0.012816	87030	1115.4	17.16
70	0.021947	0.021709	78465	1703.4	14.12		0.014459	0.014355	85914.6	1233.3	16.37
71	0.024504	0.024207	76761.6	1858.2	13.42		0.015572	0.015452	84681.3	1308.5	15.6
72	0.027356	0.026987	74903.5	2021.4	12.74		0.017235	0.017088	83372.9	1424.7	14.84
73	0.030448	0.029991	72882	2185.8	12.08		0.019768	0.019574	81948.2	1604.1	14.09
74	0.033373	0.032826	70696.2	2320.6	11.44		0.022209	0.021965	80344.1	1764.8	13.36
75	0.037574	0.036881	68375.6	2521.8	10.81		0.024313	0.024021	78579.3	1887.6	12.65
76	0.042318	0.041441	65853.8	2729.1	10.2		0.027952	0.027566	76691.8	2114.1	11.95
77	0.046616	0.045555	63124.8	2875.6	9.62		0.031177	0.030699	74577.6	2289.5	11.27
78	0.051579	0.050282	60249.1	3029.4	9.06		0.035089	0.034484	72288.2	2492.8	10.62
79	0.058524	0.05686	57219.7	3253.5	8.51		0.040403	0.039603	69795.4	2764.1	9.98
80	0.065654	0.063567	53966.2	3430.5	8		0.046038	0.045002	67031.3	3016.5	9.37
81	0.073785	0.071159	50535.7	3596.1	7.5		0.051674	0.050372	64014.7	3224.6	8.79
82	0.081897	0.078675	46939.6	3693	7.04		0.057624	0.05601	60790.2	3404.9	8.23
83	0.091034	0.087071	43246.6	3765.5	6.6		0.065627	0.063542	57385.3	3646.4	7.68
84	0.103124	0.098067	39481.1	3871.8	6.18		0.074038	0.071395	53738.9	3836.7	7.17
85	0.114183	0.108016	35609.3	3846.4	5.8		0.083457	0.080114	49902.3	3997.9	6.68
86	0.126338	0.118832	31762.9	3774.4	5.44		0.093832	0.089627	45904.4	4114.3	6.22
87	0.138901	0.129881	27988.5	3635.2	5.11		0.105999	0.100664	41790.1	4206.8	5.79
88	0.145135	0.135315	24353.3	3295.4	4.8		0.116002	0.109643	37583.4	4120.8	5.38
89	0.158413	0.146787	21057.9	3091	4.47		0.129334	0.121479	33462.6	4065	4.98
90	0.171247	0.157741	17966.9	2834.1	4.15		0.142003	0.132589	29397.6	3897.8	4.6
91	0.195846	0.178378	15132.8	2699.4	3.83		0.166432	0.153646	25499.8	3917.9	4.22
92	0.221685	0.199565	12433.4	2481.3	3.56		0.192398	0.175514	21581.9	3787.9	3.9
93	0.241799	0.215719	9952.2	2146.9	3.32		0.21233	0.191951	17794	3415.6	3.62
94	0.26084	0.230746	7805.3	1801	3.1		0.23539	0.210603	14378.4	3028.1	3.37
95	0.295703	0.257614	6004.3	1546.8	2.88		0.26234	0.231919	11350.3	2632.3	3.13
96	0.319344	0.275374	4457.5	1227.5	2.7		0.286433	0.25055	8717.9	2184.3	2.93
97	0.348958	0.297117	3230	959.7	2.54		0.303327	0.263382	6533.6	1720.8	2.74
98	0.370538	0.31262	2270.3	709.7	2.4		0.340519	0.290978	4812.8	1400.4	2.54
99	0.391642	0.327509	1560.6	511.1	2.26		0.366547	0.309773	3412.4	1057.1	2.38
100	0.411732	0.341441	1049.5	358.3	2.12		0.401376	0.334288	2355.3	787.4	2.22

## Sheet: Inflation
			Community costs
	Year	Inflation Rate	Price	SD
	2010	0.03286	12.0891	21.0904
	2009	0.021662	11.7045	20.4195
	2008	0.036132	11.4564	19.9865
	2007	0.02321	11.0569	19.2895
	2006	0.023335	10.8061	18.852
	2005	0.020497	10.5596	18.4221
	2004	0.013446	10.3476	18.0521
	2003	0.013629	10.2103	17.8126
	2002	0.012562	10.073	17.5731
	2001	0.012359	9.94801	17.3551
	2000	0.007853	9.82657	17.1432
	1999		9.75	17.0096

## Sheet: Weibull
ID	Comp	LOS
47	0	66.9
58	0	37.9											non-completers
114	0	61
447	0	12
908	0	61.3											_t	Haz. Ratio	Std. Err.	z	P>z	[95% Conf.	Interval]
912	0	2
915	0	16											_cons	0.0210563	0.0085225	-9.54	0	0.0095249	0.0465485
917	0	41.7
923	0	4.1											/ln_p	0.130741	0.0897184	1.46	0.145	-0.0451044	0.306585
924	0	21.4
936	0	24.9											p	1.13967	0.10225			0.955898	1.35878
937	0	25.6											1/p	0.877445	0.078723			0.735956	1.04614
939	0	3
945	0	34.1
949	0	5.3
951	0	21											completers
953	0	49.9
954	0	28.3
962	0	27.1											_t	Haz. Ratio	Std. Err.	z	P>z	[95% Conf.	Interval]
966	0	21.4
969	0	111											_cons	6.67e-06	1.24e-05	-6.4	0	1.74e-07	0.0002558
970	0	15.1
974	0	125.9											/ln_p	0.932587	0.149264	6.25	0	0.640035	1.22514
980	0	43.4
1003	0	21											p	2.54107	0.379291			1.89655	3.40464
1004	0	61.3											1/p	0.393534	0.0587406			0.293717	0.527274
1009	0	25.9
1014	0	31.6
1015	0	24.9
1016	0	2.9
1020	0	49.3
1024	0	12
1025	0	13.7
1029	0	72.4
1030	0	22.4
1034	0	4.1
1036	0	15.1
1040	0	18.1
1044	0	10.7
1045	0	10.3
1046	0	32.1
1053	0	4.1
1055	0	17.4
1064	0	6.1
1066	0	18.9
1072	0	39.6
1073	0	1.1
1075	0	21
1080	0	23
1081	0	4
1084	0	18.1
1086	0	16.7
1087	0	14.3
1088	0	62.1
1089	0	4.3
1093	0	42
1095	0	18
1097	0	7.4
1100	0	26
1105	0	77.7
1107	0	13.7
1110	0	9.1
1118	0	12.3
1119	0	24.4
1121	0	3.1
1122	0	5.9
1124	0	42.7
1127	0	12.3
1128	0	118.3
1129	0	29.9
1131	0	21
71	1	170.1
160	1	67.3
313	1	216.4
376	1	89.9
474	1	82
909	1	104.3
914	1	106.1
933	1	64.6
943	1	121.6
944	1	102
947	1	62.9
948	1	89.4
956	1	121.7
971	1	52.7
1008	1	125
1010	1	101
1011	1	107.1
1028	1	105
1048	1	30
1049	1	117.4
1062	1	61.1
1071	1	120.6
1092	1	58.9
1109	1	41.7

## Sheet: Discharge Hazard
						Covariance Matrix
	Coef	se	Hazard Ratio				_t:	_t:	ln_p:
Completion	-1.49296	0.250427	0.224706				comp	_cons	_cons
Constant	-4.44458	0.407083	0.011742			_t:comp	0.0627139
lngamma	0.256393	0.0778727	1.29226			_t:_cons	0.0184081	0.165716					0.0627139
						ln_p:_cons	-0.00649793	-0.0303236	0.00606416				0.0184081	0.165716
													-0.00649793	-0.0303236	0.00606416
						Correlation Matrix
	z	Tz	mu+Tz				_t:	_t:	ln_p:
Completion	0.0306941	0.00768663	-1.48528				comp	_cons	_cons
Constant	-0.322119	-0.126718	-4.5713			_t:comp	1
lngamma	-0.917242	0.00480758	0.2612			_t:_cons	0.18057	1
						ln_p:_cons	-0.333202	-0.95656	1
						Cholesky Decomposition
							_t:	_t:	ln_p:
							comp	_cons	_cons
						_t:comp	0.250427
						_t:_cons	0.0735067	0.400391
						ln_p:_cons	-0.0259474	-0.0709713	0.0188142
